# Supplementary material for: Xenacoelomorph Neuropeptidomes Reveal a Major Expansion of Neuropeptide Systems during Early Bilaterian Evolution
Source: Mol Biol Evol. 2018 Aug 24;35(10):2528–43. doi: 10.1093/molbev/msy160 (PMC6188537; doi:10.1093/molbev/msy160)
Supplement: Supplementary Data [file msy160_supp.zip]

Archive with 5 entries (5 files):
- Supplementary_Figure01-03.pdf
- Supplementary_Figure04.pdf
- Supplementary_neuropeptide_precursors.pdf
- Supplementary_Tables.pdf
- Supplementary_Xenacoelomorph_neuropeptide_GPCRs.txt
