# Supplementary material for: Xenacoelomorph Neuropeptidomes Reveal a Major Expansion of Neuropeptide Systems during Early Bilaterian Evolution
Source: Mol Biol Evol. 2018 Aug 24;35(10):2528–43. doi: 10.1093/molbev/msy160 (PMC6188537; doi:10.1093/molbev/msy160)
Supplement: Supplementary Data [file msy160_supp.zip › Supplementary_Xenacoelomorph_neuropeptide_GPCRs.txt]

>1586_Xenacoelomorpha_Hofstenia_miamia_98042376_Somatostatin/Allatostatin_C_related_rhodopsin_type_neuropeptide_GPCR_complete
MASNTTASNEEFDFFVLFAYMISVLGICLNGTIIFVILRYPRMKTVPNIFILNLAVADLLFVMGLPLIAHQTEDVPWRFGKFICKLSNGIDALNQFSGVFILVLMAFDRYLAIVHCMRSITIKMRSIINAQCVIWCAWVFSLCITLPAWIYGDLFEKRTNYYTCVLHMNPNVQLIWAFMSFCFGFALPLMFIAVFYFLIFLDLRKTSRDTTRMDSNTAKLVKVVLVIVFAFAICWTPFYCAMFATMFFLDEHSVSETMWYVYRTTVFLIYIHPCTNPTIYIISSDLFRKHIKLALSNLVCCSEKKHPPINFDFGAKTQDSYADESQMPRGSESQM*
>1576_Xenacoelomorpha_Convolutriloba_macropyga_13544.1_Somatostatin/Allatostatin_C_related_rhodopsin_type_neuropeptide_GPCR_complete
MSQPTPFIQDPDPGFLDENMANGNNGNVTQDNNNSSYIQPDSSLVFITYSFVGTLGVVLNLMVIVGILVNKRMRNVPNMFILNLAVSDLLFSLGVPLIYHSTTAPKWKLGIFLCKLVNGVDALNQFTGIFIMVLMAIDRYLAIVHCMRSVNFRMRTMKGCLFSIALAWLISVLLSQPAWITATVETVKGKTMCHLAMGDYGMLWVLSSFLIGYGLPLLVITVCYGLIFFDLRKTASNTVSNVDRTTTKLVKVVIIIIFAFVLCWTPFYFSLFFLESSALPREAKQRIFELSVGAIYIHPCVNPVIFMCSSEQFQKHASTLCTKLRRSASNAEFLHGGVTCTEMITTDHTKRNKAEVNRLNSANDGTPRKNGKGERNPHSINSEC*
>1577_Xenacoelomorpha_Diopisthoporus_gymnopharyngeus_c12465_i5_Somatostatin/Allatostatin_C_related_rhodopsin_type_neuropeptide_GPCR_5prime_partial
NAEYMGIDLKIINMTYNNAPDLFPHSFNDTNESVTNGGYGQLEEGGGFGGDLFWISTVIAFFGVFLNGTIIFIIIWYKNMKTVPNIFILNLAMADGLFVLGLPFISYMSAEKNWRLGLFPCKFLQGLDALSQFTSIFIVTLMAVDRYIAIVHGMRMNRIRVTTNWGAQALLNGAWLLSFLLTTPAWVFAEVESRGPYRICHIVTEPQIEIIWVFTCFILSFCLPLSVIGFCYILIFMDLRKTSRTTTESIGSSGLPMDSMTRKFVKVVFIIVLAFTICWLPFWISLFLVTFGSSGGSVKFFMISLVIIYLHGCTNPVIYMISSDLFRQHLTQLLKSIFPFLWRKVKGGRKSSDEEGSKEECVCHCCLMQTRRLLLDLGCCSSGDCASEDVRRDTLQSLMEQNLEPMQLMILRSPTLVEAEEMAASNETV*
>1584_Xenacoelomorpha_Hofstenia_miamia_98006226_Galanin/Allatostatin_A_related_rhodopsin_type_neuropeptide_GPCR_internal
INRVSIHLQISKVFASRNSNQIDSKYFTVFFISLFSCPNAKMFDFEMPQNNSAWSELRCSVTHTELKIESAVKYSVLGIYIVEFLIGIIDNLMVILVCLSDKQNRSPTTVFMVNLSFADFLVCSFVLPATAFMLISKEGWIFGPLLCKLTVYSQNVTVFISIYTMVAMSVDRFLAIVYAIESIAFRTYQNAFRTIVIIWIATLVLNSPLLFMTGIRMEASGALFCEPNYDKYVSSGFQIYVIFIILMAYFLPLFAISCLYCILVRSLWKNRGIQQSEDSLKSRRKVTKMVIIVVILFAVSLLPLIIVYLIQSLGLWDRCSMSQYIFVMFAYVAFYFNNICNPLVYAFKSENIQKSMIRTFPLLAKYKKNPQVHIDLNERTTFNNSPNHTRCLLEMTSSNLSIHHKRSARIRNNSVTTYVEIDSPLLKVEAYPVFVH
>1515_Xenacoelomorpha_Ascoparia_spec_4696.0_t1_Somatostatin/Allatostatin_C_related_rhodopsin_type_neuropeptide_GPCR_complete
MNRTESEASFSNTSIIVLVVYSIVFVFGLFGNALVIITILKFRQMQNVPNWFILNLAIADGFFLLGLPLIGYLNFSDKWSLGPVLCKFTLAIDASNQFTGVFVLCVLSFDRYIHIVFPYGSRLMINSLRRGQIVNAVIWLVALAAVIPIWIYGSVYTHGNTQYCMIELPSQNWNVWFVVHTVLLGYILPLIVLTFCYSRILYDLRKTHRNSALRHIEEPSRKMTRLIFIIVMIFVCCWSGFYIMLIIRLNQGVDSRPEPWQSTAQSVVTCISYVQSCVNPVIYACYSKTFRDHFKTLLCCCARQKNEVETKFCPNGSSGKTELMSLATLPSRSNSMY*
>1517_Xenacoelomorpha_Convolutriloba_macropyga_14614.1_Allatostatin_A/Galanin_related_rhodopsin_type_neuropeptide_GPCR_complete
MNVTDISANITADACLPTEFGLSVEKASRFFIPLIYGSICIIGVIGNSLVLVVVWKGTSNAPLIASPSIGGGGATGGNDPNSRHGARVIPARTRQFGRTKRNTTDVFMGNLAIADCMVCALVIPPTIIDQAFKTSWLFGLYYCKLQKYMAQLSVYISIYTLVFMSLDRYLAVVHPFTSRGIRTAKNAALLIGALWVFVCLAASPILHISKLTPIPSHGEDFTPMACGMDFFMYSNSGYTIYKNVFLFCGYLIPLAAISILYWRLISTLWAKRPPGCTVVTTQNTPSSTSHQSEESLRGKKRVAKMVLVVVSLFALCLMPTAISFYLQDTKLWKLCNAGVFIFASSAHVMLYANSCCNPFVYCFSSDRFRLSLLQTLPFKIVTMQPQGHSSHNNNQPPEDPTTQATAGAVQMTSASGGVSKQSMKTDKRKMNNSSPIREEPSVEDLKPRFEAKIGKIAEGHEGSNGYKPDVVKLEINPENEKNLEKDTEDAENVSAV*
>1537_Xenacoelomorpha_Hofstenia_miamia_98033644_Somatostatin/Allatostatin_C_related_rhodopsin_type_neuropeptide_GPCR_complete
MKGNTTESPVSQQSWKDPFLLLALVITIAGILLNGTIIYIIMRFRRMKTVPNIFIINLAISDGLFVLGLPFLALQTQQRDWVYGRFLCKFSTGIDALNQFSGIFIVVLMAFDRYLAIVHGMTSFVVKIRSPKYAQFIMSIAWFASVVITMPVWTYGDVQELHGIVYCHLAMPVNLQPIWIMVCLFIGLIGPFLLIFIFYIHIYWDLRKTAASTGQEGNCALDNTTTKLVKVVLCIVLAFFICWSPFYIFTVLQILGLIQEPLDLGFTLLFRLTVFLIYIHPCTNPVIYIFSSELFRQHFRKEFHSILQCLNITNRVTYNENVYFTQTSFSDNQNKVNSVEKNKVYGSVKCTNA*
>1533_Xenacoelomorpha_Hofstenia_miamia_98001398_Somatostatin/Allatostatin_C_related_rhodopsin_type_neuropeptide_GPCR_complete
MNNSTECTPINSAIHVQIFNCLAIGFIFFFGLFGNILVIYVILKYAKMKTTTNIYILNLAIADLLFLLFMPLLQYQNVFGQWLFNELVCKAAMTFDAINQFASIYCLMIMSVDRFLAVVLPIKSIVCRSPFNAKIICVALWLFSFSAIIPVPLRSIVKNYGCNSFCILKFNNHDANIAYMYFVNLCGFFIPLFIIVICYSLMIIRLRRVGPKDKREQQDAIRYRITRMVAVVVLVFFLCWAPLMILNLLIYMKIVQHLFQLGRLFVLLSYLNSALNPILYAFLSENFRKSFQKACFCSKKNAKQVSSKVKYIPKSKSDQQMGCTKISMVSRLDLGTPRQNVSTCSINKLALPQSAV*
>1547_Xenacoelomorpha_Meara_stichopi_32677.1_Somatostatin/Allatostatin_C_related_rhodopsin_type_neuropeptide_GPCR_internal
TTGGEDSQTLDYPIIIMAAFIFIIGLFGNSLVIYAVLKYKRMKTVPNIFIMHLSIADGLFILGIPFLIYLQSVNSWKLGGGVCKITLSLDAMNQFTGIFVLCCLTMDRYMHIVHPYGTPVTIKTVTSAQLTNLGVWAISLLFTLPVWIYSSTTTYADYGITICEIDFPHLWWEQFFTIYTFLLGFAIPLTVITTCYTCILLDVKRTQRRHSRGVRKTRDDPAGKITRLIAIVITAFVVCWLPFYVMLFIRLVGDNDPGQWALSLFKVSTCLLYVQPCVNPLIYVSFSPNFRRCFRSILCNKCGNSKANHRQTADFQDIEMRETV
>1551_Xenacoelomorpha_Nemertoderma_westbladi_35147.0_t2_Somatostatin/Allatostatin_C_related_rhodopsin_type_neuropeptide_GPCR_complete
MYFNTTHEQYEDESFDTHPKFIVTICAYAIIFLAGMFGNAMVLTVIVKYRNMRTIPHMFIANLSIADGMFLLGLPIQSYLLITTDWKLGDASCLLTLSLDAMNQFTSIFILSALTLDRYINIVFPYGCALKLGEMKHALCANGALWALGLAVTWPVWGYARTKEFGDDGSLMCHLDFPSDAWGQWFTIYTFAIGFAIPLAVITICYVGILIDVGKTANHSARVEGRNDSTRKLSKLVLIIVSVFIVCWLPFYVSIFIRIYEGLDAFPKPWQHDLQLAATCISYAHSCLNPVIYACFSPTFKQHFKLILRCSTSSNNYNESHNYCETQQLRLSSFNSSQPTK*
>1560_Xenacoelomorpha_Nemertoderma_westbladi_42870.0_t6_Somatostatin/Allatostatin_C_related_rhodopsin_type_neuropeptide_GPCR_complete
MINNINIDAIHRSFSNVTTTTVTALGTNTSGDNPAQCPFNAFQMAVLPTFAFLVTLIGIIGNTLVIYVVLGHTRMKTVTNIYILNLAIADLIFLCILPFNKTQDVLQTWIFGYIACKMMYSLDTVNQFTSVFCLMILSIDRYLAVCWPIKSNNIRTTRNAKLVNIVVWSVSLMLSTPYILVTSLCPGCNCNSDFCIVDPGDYGILMMVGSTVLGFFLPLSIIGVCYILMLLKLKTLGPKNAKVKSRKKASNKKVTKMIMTVVVVFVVCWLPFNIVQIIYLVMDTPNMSAESAIFMAKVFSVVGPVTTTMGYSNSCLNPFLYAFLSDNFRKSFVSAFQCTVSDGAASIGDHNVKEGRSRMRLATLQGTNDPSNDEFRRRTKSDSATKESAVQQITFQPLLHPHPAGESCYVPQQLNNIGKTRNLSALP*
>1559_Xenacoelomorpha_Nemertoderma_westbladi_40962.0_t1_Galanin/Allatostatin_A_related_rhodopsin_type_neuropeptide_GPCR_5prime_partial
RRVHGIIGVVGNLLVIVVIVSQKQMKKNTTNVFIFNLSVSDLLVALFCIPSTAMQLTYPKWLLGQAVCMLLYYFQYVNQYVSIYTMVLMSIDRYMAVVWAVRSLGVRKSINAVKAVIIVWVIMLLINSPTLFWSHVNEETGIAVCKGFISMNDLKIFSSIFLIWSYVIPLVAMVVLYMLMLRRLWMGTRPGGMSMEALRTKRRVAKMVVVVCLVFALCCLPINIVLLMGTLLHNSTNTSFTFNVFAFAATMILYIHVCLNPVIYAFMSPNFRKGFAEYLSCCGLFKARQAPQPQGAIQVNNRTQGNGQSSIKEKSTNETKV*
>1583_Xenacoelomorpha_Hofstenia_miamia_98000597_Galanin/Allatostatin_A_related_rhodopsin_type_neuropeptide_GPCR_complete
MNDSSINEMSNSSWFSPCNISSYEQTLEEMVEYTIPVIYIAEFLAGILGNLLVVVVCLSDKQNRSPTTVFMLNLSIADLLVCTFVLPATVFLIFSQNGWVFGNILCKLNFFSQNVTVFISIYTMVAMSVDRFLAVVYAIESIVFRTHHNAVRTVCVIWIVTLIVNSPLLLITRVRHGDGGMLYCEPNWNMYFESGFQLYAFFVIFLAYLLPLLAIVCLYFILVRSLWKNRGIRQSEESLRSKRLVTKMVIIVVILFALSLLPINIVYLVQSLDYWDRCSFSQYLLLVFAYVSFYFNNICNPFVYAFKSENFQKSMIKRFTFLAKFEKSKKKKSEKTTIVIPQKTRENFSDVYIHPDANVEHSKV*
>1522_Xenacoelomorpha_Childia_submaculatum_c13472_i2_Allatostatin_A/Galanin_related_rhodopsin_type_neuropeptide_GPCR_5prime_partial
RRVHGDQINTTPVVNSLLINQSGNTTVEPQCEASQFALQVEKISQIMIPLLFGSICVLGILGNILVMVVVARQKRGNRTTTDVFMLNLSLADLMVCVFIIPPTVIDNSFKTGWLFGLVYCKLQKYMSQLSVYISIYTLVFMSVDRYLAVVHPFSSRQYRTVRNACIMVVVLWIIVCTGALPIMYISKLETNYIDTACYMDFYMHTNAGYTIYKNVFLFIAYLLPLSLITVLYQQLISTLWEKRHISSSAESMRGKKRVAKMVFIVVFLFAICILPMTISLYLQDTSFWSQCNAAIFIFFNISQVMLYFNSCCNPIVYCFSSEKFQEILIGMFPILGPILSRANESSRQPINSGPIRNNYGREQTCFSATACTSC*
>1564_Xenacoelomorpha_Xenoturbella_bocki_13387.1_Allatostatin_A/Galanin_related_rhodopsin_type_neuropeptide_GPCR_complete
MANTTFSPSIINTSDLTSIGNTTMGPPNSDDGVIISYVLGVIFVAIIIIGLIGNLLVTIVIIKDKQMKNTTNVYIFNLAMADLLVILFTVPISTYQNFNGNWIFGEFVCQITYYLQFVTLYISIYTLVLMSVDRYLAVVHAIKSMSYRTASNALISVVVIWVITITVMIPVPMSTHLVKLAPELMHCAFYPLFDEYGNIDQNRLNQNYNVFLYIFLITSYVIPLLVITVLYMVLLRRIWEVKPGGNMSAESQKSKRRVTRMVVAVITVFAVCCLPMQISFLLQAMNMWDRENVAMGVLNMLARVMVYSNSAVNPIIYAFMSDNFRQAFAKLFPCLGKMFLKRPQNNEKSKRYGYSVGRTETSAA*
>1582_Xenacoelomorpha_Diopisthoporus_longitubus_c34555_i4_Orexin/Allatotropin_related_rhodopsin_type_neuropeptide_GPCR_complete
MSPNESLPIHNQNDFDELRWGQIKDIVTPSDADWLLVSAYVVVFVASLFGNSLVCWVLYRSVSMRTVTNLYILNLSIGDLMVTLICLPATLLVDITSSWFFGEVACRAINCFQHASILVTALTLTLISIERYYAICQPLSFKLTKRRAKTCITSLWVASLIIVSPTLFAYTIHRNEHLVGTSFVNNFKLGALLWDSNDGQGIRSVVHRLCLCYTLNNNGNDVQIDWSRTVEGRFSLFRRS*
>1579_Xenacoelomorpha_Diopisthoporus_longitubus_c26400_i2_Tachykinin_related_rhodopsin_type_neuropeptide_GPCR_complete
MRIVTNYFIVNMSISDILYALFNIGWYFSANIHSKWYFANSVDDYLFCKVVRFTAPLSQAASIFTLVAISLDRYYAIVTPLQHQLTQRSAYIVIFSVWVAAIIFALPHAIFANVQQVSKPSKFVCNIVWFNESTHLGPAFLAAKVTTIIVLFVIPLVCISWSYAHVAKKLWGDTVIAQCYSSQQMEKSIMAKRKIVKMFIIIVVCFVISFAPQHIILVIFGLDRRVLRYKHISDIWLFVTLLANSNIIINPLLYFWMNHKFRLGFLHFFKGCRTGSVLGEIDPTSVHQNQITSPRSKVSEPHVTSV*
>1587_Xenacoelomorpha_Isodiametra_pulchra_23943.1_Tachykinin_related_rhodopsin_type_neuropeptide_GPCR_5prime_partial
KTGHTNGVTQKNNGAQMKTFINGTFNCVIENSRRNLTTLWKFQRRFHPPVASPVCQVADRCVGRYMAIVHPLSHQLTRKKAIQGVVAIWAGSLLTALPQVLFARVSSDSGKLACAMVFPDGRLFGAYFLLTKVAQLIVTFVIPGAVIGYTYLSIARELWKAQRIGESTSQRQINSKQKIVKMMIVLVVVFLVTMLPQHLVILTIALNPSLLDHVAAISHTWLGVTLLANSNVMYNPFIYCYMNHRYRVGFGNFFRKLSCRPMQDIDRANRDQAAVNQINANKEARLTMMTETRMEDTARGKAHRRELTDTAC*
>1580_Xenacoelomorpha_Diopisthoporus_longitubus_c28455_i1_Tachykinin_related_rhodopsin_type_neuropeptide_GPCR_5prime_partial
EYMGMIISIILSLSGMRTVTNLFILNLAFADALVSITNVLLIYLSEMTSYMIGGRLGCKLVFFSGPLCVTASIFTHLAVCAERHRVIVHPLSTKVTAKQTWGIICCIWMASSILSMPYLINYQESHGTCFENWKNICGHHWSDFCRQVYESGLRFGCLYIIPLIVMLVLYSRICFTLWVKPPGESIGMGTAAIEQLKSKRKLVKMFITLVLIFALLYLPLHTFYVLYRIIPETFNKIPYILQKFQLIRLLANSNSMLNPFIYILMNKRLQSGCVNLFKCRSAGGEGSAGVRTGGINSLLRKNRRHTLTRSTAVLRRNTNATSDI*
>1589_Xenacoelomorpha_Nemertoderma_westbladi_33827.0_t1_CCHa/Bombesin/GRP_related_rhodopsin_type_neuropeptide_GPCR_5prime_partial
LLCVVIGRTTDMRTSTYLLIANLGIADLLVLLLCMPAQLLEHYIALPWLLGPEMCKMIPFMELVTAQASILTMLVVAFERWMAICYPLKVQYLCTVGRAVKVLVGVWMIAIATSLPTGVQAHIKLHISVPNDHYCYEECSVSNLSPAYKIILQITFFAIPLVVLGFLYIMITKRLMDDSVTADSRSITAKARSMRQRRQVIAMVGTVTAVFFLCWLPRRMLNVLTTYATHAFDNVPADTYMIIKALCNFMIYVNSASNPLLYNIVSSRFRSAFLKALGCRSNQHRFRRSGSNFSSNFTQLSTLKRRFNGEDRGSRRFRTSSRRYRENNGRMECETAT*
>1591_Xenacoelomorpha_Nemertoderma_westbladi_55534.0_t1_Tachykinin_related_rhodopsin_type_neuropeptide_GPCR_5prime_partial
TQSTWGKFIQFSGPVCLAASISTHLAICYERHRVILTPLRPRMTKHCIVATITAIWMLALVFSVPYLFVYYIKAQENRPPGTLECMPLVNPHCSETCLYLYSHVYEWSRFVLLYTLPLIVMVVKYCQIAVHLWSPRDTLCSGMQFAGTAAQLKALRHKLQAKRKLVLMLMILVVVFALTWIWFHLLFILAYFNPNMFGIHILKVYLVVFWIAMSNTMYNPIVYCSLNQTFRNGFKYVFRWLPCIRSDTPRPFMGTAIEMNTRPLKSKDDFPSRKVNKRSLNPTDVTTVHKMSSGSINGLINQELRNISDKNKKMAAMELKPETNQRNLHYEMDGNGQQFENLTA*
>1585_Xenacoelomorpha_Hofstenia_miamia_98037107_Luqin_related_rhodopsin_type_neuropeptide_GPCR_complete
MSNLTHPFDEHIIVDFAFGFLYFLVFVFGVGGNSILVYIILGHKRMRTKVNAFIFMLAMCDMLIAGICANPTYYSLMLMYWPFGSFLCTFNSFLQAFAITTSMFSMLSLCLDRYLIIIFPFRDKLSMLAIICVCGVVVLSAIALTSPLLLVVKLADEEEYLPYCHEVWPQPYMAFVYSIISMALQYVIPLFFLIMGYGHICFKLWVRNSNAEEKVESNASKKKVNSNRKLVKMLILVVILFAFCWFPLHVYNLAYFYNKTYMQDMPYVNIIFYCVHLLAMAHSCMNPLIFYNMNNQYKYRFRKVFCVIIPLLKMEKPGTGASSQQNYTAITRTTYSMSQNSKFVEEPSVYH*
>1588_Xenacoelomorpha_Nemertoderma_westbladi_31594.0_t1_Leucokinin_rhodopsin_type_neuropeptide_GPCR_complete
MDNITTQEPEILDGTALRIFFIGLFAITSVLTVIGNSLVIVFVICNKDLRTITYWLIVNLSVADLIIGFFVTPFKFQAILLQKWMFGTAMCVLVAFIENTSTYVSIYTLLLIAADRYCAVCLPFRRIFTALRAKVFVCITWAFSIASSIPASAVSSSGHLPDPIQPSKYPLCYQNWKGLTFMGGVTFYRAYQIVSQLCVPLIFIGFCYLKICRKLWFSRRLGSRESQTTKKNKNVVKMLITVLIMFVVCWLPFQSIRLHFIIYPESRLRTNKYFGVVILSNLALALSNSCFNPFIYAYYYIRNKNKSSKKRVNQISTSTMTTTDRRDDSPGKPSNRFRVINAPNKSVQNPETVQMISVNNYEEI*
>1590_Xenacoelomorpha_Nemertoderma_westbladi_44496.0_t1_Neuropeptide_Y/Neuropeptide_F/PRP_related_rhodopsin_type_neuropeptide_GPCR_complete
MDAVESNNSTASDYSYKVSKTYIGVIGTILTLITLCGIFGNFLTCHVIRKNKKMHNDVNVFIGNLAVADLLMAVFCVPFQGINMVLQDWCFGDTLCTFMLFIQATATYVSIATLTVIAVDRARLILRPPLQRRLKIREAFGVAILLWILSGVLALPMAIYGQTYTPNQVFRQIFANYSDHNREKALDRLKEQGMYGMMELIRCTENYGGDPTTNSSKQYTYTMVLLFVTFALPTAIIAVCYGMIFIKLWRYVQPGEVTERIRENEEQKRSRAVLMLFMIVVLFVVFWLPFQIGQVFYIVDPVCQTILFIIAMLSTCCNPFLYGWLNKEFREEFARFPCCLCMKFRPHSTARGTTSNRYTLSSRLTFRFSRN*
>1578_Xenacoelomorpha_Diopisthoporus_gymnopharyngeus_c13637_i7_Orexin/Allatotropin_related_rhodopsin_type_neuropeptide_GPCR_complete
MTVFSSENVTAQCSDTWGTHPCTNVTTGALGNGSEYMLTWDDLKEHVLPDPFEWILIVTYVLIFIVSATGNFLVCFAVSRNPGMRSITNYFIFNLSIGDLMVTIFCLPPTLIVDVTQSWFFGDVSCKVIPYLQRVSILVSAFTLSIVALERFYAICQPLKFKSTARRAKILIATVWIVSIILVLPQVPVYRTRINPALQIYDSPLIYQYLVQCADLNWVLYSAQHDQRVMQAFELSFVAVSYVLPMIAIATIYSLVAKKLWKESTTSFTVTGSQSGIASKTVSIYGSSNCQVAAINQIKQRKKVAKMLIIVALLFALCYLPMNALNLIRHMKLLDMRNQRTANIYSKGMLLAHWLAYFNSAINPVVYNFTSAQWRKGFHESFQRRKTRMQNSAANLQRRAPCASKAAVLHPSQRKVNSKLNGVAHNTKRSYKMAENIMYQNIAVQQCNDEAVKQTSSLAQHQTRPATETAEETKKVEQGATTTTQPPSAQQEQVHCAKSGKNLR*
>1581_Xenacoelomorpha_Diopisthoporus_longitubus_c34555_i3_Orexin/Allatotropin_related_rhodopsin_type_neuropeptide_GPCR_complete
MRSPGEEWMRFHNSFNKTFRILFIQLHPMSPNESLPIHNQNDFDELRWGQIKDIVTPSDADWLLVSAYVVVFVASLFGNSLVCWVLYRSVSMRTVTNLYILNLSIGDLMVTLICLPATLLVDITSSWFFGEVACRAINCFQHASILVTAFTLTLISIERYYAICQPLSFKLTKRRAKTCITSLWVASLIIVSPTLFAYTIHRNEHLVGTSFVNKYLVKCLASNWEHYFGTATMGKVYDLSFIAFAYVIPLITMAMMYRLIGVELWKGGFHSSVALKVKRVRSDDSTLNCNGGDISMSRCGSRYRANEGIESELGVSELPENSETICEDDEITSEGTSKQKSFAERQYEAITAQRRRIARMMFLVVLMFALCYLPLNVFNFIRYFDLLDLRKHIVWYRPAMAISHWLAYLNSAINPIIYNFSSGKFRGEFKQALRLDVRSKIKLRRNNKDFGGSRRRSQGGFKDSRNRKISRETSMTQHQLSLRGRQPESARFSKNLMPPPLVRVHTTEI*
>1514_Xenacoelomorpha_Ascoparia_spec_21433.0_t1_Vasotocin_related_rhodopsin_type_neuropeptide_GPCR_3prime_partial
MVAENSTVNATPADEGYFFRDGTTIMVTNISICLMIFLAVTGNVLVLIGIHQLFLRKRVNKMIKLIMHLSISDLIQIVFNNLYNLIYTSVDHWLAGSFMCKLLKWLQGSAICLCAWMLVMFAIDRFLSTFFPMLDFRHKCQTRIAVMVTSVYVLCLLIGSPQAYFCDVEMFSEINGPLFDCQPIGLRTREMQQGLMTYYFIMIVVIPLILLAACYTSICIKLYQHDSWRHSSPQQTDSRAFLRTSGQETMDVLSGGSSFGIVALKSDAANDRLRDAISIAKRKALRMNLVICSTYFLAWTPYFLAQMWIVYHFESYPFMRYPAVTAVIETMTGLNSCFNPWIYMYFSSKISQTVRATLNAIPLRFYHFICCKRRF
>1521_Xenacoelomorpha_Childia_submaculatum_15610_i3_Neuropeptide_S/CCAP_related_rhodopsin_type_neuropeptide_GPCR_complete
MNSTTVLPEGTSVFSFKKTQQLVTLSCELVFIVIANGIVMVALAIGKQRSSRLKFFIGHLAVADMLVGLLNVLPEIIWRLGKDFPFPQYGIVCKAIKAIIVFPLILSSNVLVALTMDRFYVIVYPMRIGNEGRRSRTLIISAWVLAALEVTPVLFISQLTEMAGSIQCVVSPGGPVAFLLYVIYACCISFTIPLIAIIVCYLKIIITVAKKASTRNMISLPSRDKKSKKRHYSSPKTATVQDGDQQQQWEMRGKNSTRSKHNSEGKSDRVDNATRRQWRDSNMLIASSRGLITKAKIKTIKMTVIIVVAFVLCWLPYWGYTLLHYADSNEKDPIWVIIQNLAPLNSAADPVIYAVFTTNIWKEFKQLKIVRAVFGRCCVMEPTPSQARINQITGRTSANVLSQTHQTDEGNTRTYGCHKPLNRIATNSKSNTSIQSNKYLNVH*
>1523_Xenacoelomorpha_Childia_submaculatum_c15160_i3_Tachykinin_related_rhodopsin_type_neuropeptide_GPCR_complete
MNETQEFSNQHILLEKWQIAIAYVFFGILVLVALVGNGVMLWLILAHRSLRTSTNYFILNLASCDILVTIFNIATLAVYNIHYDWPINNVFSCKFIQFSGPVCLAASISTHLAICYERHRVILTPLRPRMTKHCIVATITAIWILALVFSVPYLFVYYIKAQENRPPGTLECMPLVNPHCSETCLYLYSHVYEWSRFVLLYTLPLIVMVVKYCQIAVHLWSPRDTLCSGMQFAGTAAQLKALRHKLQAKRKLVLMLMILVVVFALTWIWFHLLFILAYFNPNMFGIHILKVYLVVFWIAMSNTMYNPIVYCSLNQTFRNGFKYVFRWLPCIRSDTPRPFMGTAIEMNTRPLKSKDDSPSRKVNKRSLNPTDVTTVHKMSSGSINGLINQELRNISDKNKKMAAMELKPETNQRNLHYEMDGNGQQFENLTA*
>1516_Xenacoelomorpha_Convolutriloba_macropyga_13744.1_Neuropeptide_S/CCAP_related_rhodopsin_type_neuropeptide_GPCR_complete
MESNNYSDVLTPIVSSTPRMVLRLTMDPFGLQSSTPSSLDSTVGPESEDSDSGSFITYRNREQIILLSILLAAIVFSNLTVLCALLIGKRRRSRLNFFIGHLALADLLVGLLNVLPELIVRIESQFFSQYDVFCKVFRTSMVFALILSSNVLVALSIDRFYVIVYPMKIGNEGRRSRLMILLAWLTTFLEIIPFPFVFHLQTSTDGELQCLVRIVHSHWLIAYVIYSCLISFAAPFLIIVACYCVIIATVTKKANARGVQLGGYSKSACLTNNSKNNNNPNGGSVHANTSLGRLVYKAKRPAHTPHTSSATSTSGICPVSRDYCSDGPSFSAASGIGLQPTFHSGGAGGGVRMASYTDGGSAMIASSRGIIPRAKIKTIKMTVIIVAAFVICWTPYWGYTLISFRNKSNGTDPIWVIIQNLSPLNSAADPLIYAVFTTKLWKELRRLRIVNWLCGKCTRTQTQPAARRHQVEKRTLNKMTSVNNISNTTNTRASFGSIRTFSRGSNREVLGANEQSPLVHTASVYSAKNRMMPPRANSIPKKPALSVIDSVSNEQEQSRI*
>1519_Xenacoelomorpha_Convolutriloba_macropyga_17786.1_achatin/GnRH/vasotocin/neuropeptide_S_distant_related_rhodopsin_type_neuropeptide_GPCRs_complete
MKVPAAVGLVMSNVTKVMKSTLPSGQDLSNEELLVDDIVKLAFYSFLIIFAVFGNSFVLFVLYRKRKQFNFWRVNLFIFHLALGDMLVALTSMPTNLIYASTNGAWLFGNTPCKVMAFIQVVAPSSTSFLIVSMALDRYRAVINASRSNKQVFTMIGGSWGLSLLLALPQIYGWGTYESEENSSEEICGAKAEWLASPAFKMYMIIIFILILVIPTVTNFFCYGKIIIRLFYYPKSEPVTRADDASGTELQTIATTSPTKRDVTPTQFTVTERIRAARIRTTKLALLIVIFYTICWLPYFVALFIMIFLPYNVSNRALDVVEGLAMVNSCINPLVYGKYTFKQSDVEQAFKFLKPDMARNVIRFLGIAGNSDSESRNQTYDQHFALKLQIYRQQRQDLQNGYDKATST*
>1520_Xenacoelomorpha_Convolutriloba_macropyga_9910.1_Tachykinin_related_rhodopsin_type_neuropeptide_GPCR_complete
MMAEESALNGVSFPSEGGTPDIATITDPPEESSDKSMIEVVLWSVLYISVVLAGLFGNVIVIWVVGMHKTMHTVTNYFLVNLSISDIMYTVLNMPWYFLANLYGQWLFGSDAKFCKLVRLVAPMSAAASTFSMTAISIDRYFAIVNPLSHQLTHKKAWAGIATIWTLSLITAYPQFHFSDIVHTGPNSTAPQCLMIFPDGLVGTYFLVTKILQSLIYLVVPGIIISTAYAVVARELWDTKTIGETQNQRQIDSKRKIVKMMITIAVVFNITMIPAHLVLIAIGIDNRILDFGQLNNIWLFVTLLANSNTVYNPIIYCYMNGRFRRGFRNFFRALLCKRRLDIDIVRNPATGQEMRSKTSGQGKSKNSSTILSTSVMSTYDHSSSSVYHQPGTSSSRSHKNSTSLDHNLSPSFKNSTLLTVDSCYFKATTKC*
>1518_Xenacoelomorpha_Convolutriloba_macropyga_15222.1_Tachykinin_related_rhodopsin_type_neuropeptide_GPCR_complete
MDQASADPIDVLNATVGSPDDFLLSKWQIVAAYIAFSILILVALIGNSIMIWLILSNKSLRTHTNYFILNLAFSDVLVTLFNTATLAVYNIHYNWIFIPADITCKLIQFSGPVCLAASIMTHLAICYERHRVIMTPLQPRLSKRSIRKIIAGIWAVAIVYSTPYLFVYTTMEYADGLTACLPQVNPYWCNEWCVSFYSSLYQWSRFFLLYTLPLGVMSVAYWKISNKLWSNEDQQILYSAEGRQLTKQNINNNNMEPQESKVMLKSIGRGRAGPCSYILPNQISGVGKPPSCQSGRNYSQSSDTARYQQAQNEKIQQKIQAKRKLVRMLIALVCVFAVTWIFFHVVFLINFFDEHFFDEWVLKVYLGSFWLAMSNTMYNPMVYCSLNATFRNGFKYIFRWLPCVKFEEDCLGRMGALGENSGRFNANMSMSHQPNLKVNPAHFNASEVTMATGFYNNSRGGQKSSR*
>1529_Xenacoelomorpha_Diopisthoporus_gymnopharyngeus_c8399_i1_Orexin/Allatotropin_related_rhodopsin_type_neuropeptide_GPCR_5prime_partial
SCLITSDGFTATNTGTSNWTKEVEQYQLTWEDLKDHVLPDPVEWVLIGTYGLIFIVSLLGNSLVCFAIRRNPNMRTITNYFILNLSIGDLMVTLFCLPLTLIVDVTQSWFFGDVCCKIIPYLQRVSMLVSAFTLSVIALERFYAICQPLKFKGNSRRAKLLIGTVWAVSVVLMLPQLPVYQSRINPALTPYMYNSPLVHKYLVQCADVNWSLYSRQYATQVMQAFELTFILVSYLIPMVAIATIYILVAKKLWKESTPTMSIGGKTTPKISSGNSDISTTSVSIYGSAAQAAAIIQIQQRKKVAKMLIIVALFFAICCLPMNALNLIRYLDVLDMKDKWTVRVYAKGMLLAHWLAYFNSAINPVIYNFTSAKFRHQFAETWSMCRKGTCFSTIPSGSDQSQTVLRSQYWQTSQHVSNRGKTGATNSFKGHSRNDEQHLRFTRDINLHKSGKGNVLTNNEQGPKDCKRKDEQEDKKDMKMETAAELTLMEIRHCVTGKIVNSETKLPLADSSVL*
>1526_Xenacoelomorpha_Diopisthoporus_gymnopharyngeus_c13637_i6_Orexin/Allatotropin_related_rhodopsin_type_neuropeptide_GPCR_complete
MTVFSSENVTAQCSDTWGTHPCTNVTTGALGNGSEYMLTWDDLKEHVLPDPFEWILIVTYVLIFIVSATGNFLVCFAVSRNPGMRSITNYFIFNLSIGDLMVTIFCLPPTLIVDVTQSWFFGDVSCKVIPYLQRVSILVSAFTLSIVALERFYAICQPLKFKSTARRAKILIATVWIVSIILVLPQVPVYRTRINPALQIYDSPLIYQYLVQCADLNWVLYSAQHDQRVMQAFELSFVAVSYVLPMIAIATIYSLVAKKLWKESTTSFTVTGSQSGIASKTVSIYGSSNCQVAAINQIKQRKKVAKMLIIVALLFALCYLPMNALNLIRHMKLLDMRNQRTANIYSKGMLLAHWLAYFNSAINPVVYNFTSAKFRGQFAETCTMCIQGCCFTSIAKKSQLQTERRRAQYQTQLQDGRKYNVSEHSGSTVQRRGSETNIQLGPTPDTTCHRNSRRDEKGGAGCYHDYPTTFSTTGTGALCEIREEFEINPNIQELVMLHGTYPEDNPALEKSSV*
>1528_Xenacoelomorpha_Diopisthoporus_gymnopharyngeus_c19245_i1_protostomian_RGWa/MIP/FMRFa/Proctolin_distant_related_rhodopsin_type_neuropeptide_GPCRs_complete
MPFTLIGNLLNRWMFGGIMCHTIRYAQAVSVNVSATTLMAISIERYFAICQPLASRAWQTLKHAYISVSGIWVFSLLINLPIAFKSHLHEYIPGMFSCREDWEEPLLYISYTWLLMAVNLILPCLLMSVAYTRIVIKLQKGFWMQNEDNSQSANQERSLSLLQRLLHSKCFPFCLRKIVEDVTDEACVPSTKMENTLTNQKTDSQDISDQSEKADNVETRSKNPVQTTAPRERLRIHYGGQKVKLERDPTGYPFTVNAASTCQHSMGLLLKTGAKKEPLSSVTMFDQDGPAVSSTPMLPALQQQVVPSGIGIRNRQKLVRMLIVVVLVFLLCWSPVYLLHLALYYEEQRAKVFSYRYKWILFLLAYLSSCVNPVIYCFMSKRFRQSFLTLFLRCRRQCTLATPLDDLASGIPRNGMMLCTNPAASNRNICKYTEGVRKDSAVNAVTKNTVSREDTVGSASTSYGSQKRLETNVDTKVHLKTVEEVSEYRSHLHEISA*
>1525_Xenacoelomorpha_Diopisthoporus_gymnopharyngeus_c11573_i2_Tachykinin_related_rhodopsin_type_neuropeptide_GPCR_5prime_partial
ALSSYQKGLFVGMYGILIMLAFFGNLIIIWTIISTKAMRTVTNLFIFNLALADCLVSILNVSLIHYYEMKEEMVFGHYGCKLVMFFGPLCVTASIATHLAICIERHRVIVKPLAPRVTTQMTLAIIGGIWMFAIIFSIPYLIVYRLESDGSCSVNWDVFGINKMYCQIGYESGLRFVCLYIVPMVVMCVLYTQTCTTLWGRPPGEVIPSHQIKEQLKAKRKLVMMFIILVIVFGITWLPFHLFFLIYSLTDIHCFAYLRLVYQLIRWAAMSNCMCNPFIYCTMNSRFRHGFKSLVRWLPCVEYHQPSTLHPPGVATHRDANKFTINTNGPKFNQNKFIQNCNKKKFHGKQMEIMDKDEIKQTMAT*
>1527_Xenacoelomorpha_Diopisthoporus_gymnopharyngeus_c13662_i2_Tachykinin_related_rhodopsin_type_neuropeptide_GPCR_complete
MDTVLLRFVIFLIAVSLTTITGSDGLLPLISNVNAARTLSSQAVSLRADTVNNFITGLTESPLLDHSIVSPPDDSGPSQEDYNTTMSPNKHEKDAWEFVLWTLPYCLVIAAGFGGNFIVIWIVLTQRAMRTVTNYFILNMSISDVMYALLNIGWYYSANINGKWYFARDEDDHLFCKIVRFVAPLTTAASIFSLMAISIDRYLAIVEPLSHQLTKFRAWLTIVTIWSLAIILNVPQLMFATVEKIQTPTDDFYACSIYWFEEEEPYGKYFVLAKVAYMITFFVIPLIAIGYSYTVVSVKLWGNLAIGESINERQLKSKRKVVKMMIMVVIVFTITMLPQHIFLLSIGIDSSILNNDHISRIWLALVLLANSNVIYNPIIYCWMNNRFRNGFINFFRGLVCKERIELTKTIKFGNQTGLPGDRVMYRSNLHTTTTKPRGVSDMSVTQVSVVVPEMKNKNGDVPHPLETPVVIHSDNNVEVTEAQATPDDMNQETSTIEPSMAVESSETTGERKTDETESHRVELITVDNCKSNACETDTLLDSKVVSFGVDISGDKQALITGTEESEDYNGL*
>1524_Xenacoelomorpha_Diopisthoporus_gymnopharyngeus_c10756_i2_trochozoan_FMRFamide_related_rhodopsin_type_neuropeptide_GPCR_5prime_partial
FNISHEENKVTDLELCQSASTIVICVVVMLFSVTALVSIGGNVTVVVVLGALKKRQRSNIDYFLINLAFSDIVMGVFCIPFSYTEVLLLEFIFPSLFCPILRFVQVFSVTNSVLTLMTLGIDRYVAVVHPFSTYLGGGSVKRRILITLACVWFFAVLLAAPQLFVSRVQDFGGTLYCNEIWSSEKMKSYTLAVFFCTYLLPGCTLAVTYIRIGYHIWVREMPGEQQSSQQTMEIESRQKVMKMVMVVVVLFVICWLPNHLFFILTDHLPAFADLPCNQMTLLYFVCLYVAMAHSCVNPVVYSFMNETFRVTAVKLFRQSTRRRRALTRNNGGGLGPQLMVPGGGNDGGNNRPFPNNSTRPSLLTSILPFTQSSRLSIHSLRRNTGCEKATPVAASPRDIFSVV*
>1530_Xenacoelomorpha_Diopisthoporus_longitubus_c30624_i2_Achatin_related_rhodopsin_type_neuropeptide_GPCR_5prime_partial
STLIQGGMDSSKLQRIVSLAILMVTAFCFNLAIILTFAISRRTWRKNKRLNIFVLNLAIGDLIVSVIGIGTEFVFLVSADSPWSHGVVSCKLMVYIQVVVLSSSSYLLVAMSLDRYYAITQPLNFTNAEIKAKVMVALSWLCAFICASPQLAVFTVAENKQDILKCRSAGYTAEWQRPIYVVYFVTYTTIVPAIILCVCYYRIVLVIMNRNEETMIAMSSTNSKEMSRHQKSSQNTSKSIKISLTIISAYIICWLPYDITTLVQVFSDYKYMASPHLGVFVETIAFLNSSVNPIIYGFMNVNIKAGFRSIFVCARFSNKKRSMDTSVPTSRTTCANKPQLGPTSSTAV*
>1532_Xenacoelomorpha_Diopisthoporus_longitubus_c34555_i1_Orexin/Allatotropin_related_rhodopsin_type_neuropeptide_GPCR_complete
MSPNESLPIHNQNDFDELRWGQIKDIVTPSDADWLLVSAYVVVFVASLFGNSLVCWVLYRSVSMRTVTNLYILNLSIGDLMVTLICLPATLLVDITSSWFFGEVACRAINCFQHASILVTAFTLTLISIERYYAICQPLSFKLTKRRAKTCITSLWVASLIIVSPTLFAYTIHRNEHLVGTSFVNKYLVKCLASNWEHYFGTATMGKVYDLSFIAFAYVIPLITMAMMYRLIGVELWKGGFHSSVALKVKRVRSDDSTLNCNGGDISMSRCGSRYRANEGIESELGVSELPENSETICEDDEITSEGTSKQKSFAERQYEAITAQRRRIARMMFLVVLMFALCYLPLNVFNFIRYFDLLDLRKHIVWYRPAMAISHWLAYLNSAINPIIYNFSSGKFRGEFKQALRLDVRSKIKLRRNNKDFGGSRRRSQGGFKDSRNRKISRETSMTQHQLSLRGRQPESARFSKNLMPPPLVRVHTTEI*
>1531_Xenacoelomorpha_Diopisthoporus_longitubus_c32028_i1_CCK/Sulfakinin_related_rhodopsin_type_neuropeptide_GPCR_complete
MDLTPQAEVFEKVAMVTQGVLLILALAGNLMVIVTLVVNIRMRTVTNIFLLSLAFADITMAISIIPKSIYEKVYTTWIFGVYTCLTIVYVQETVLSASAFTLMAISIERFFAVCRPLTSRVWQTKKHTYIVLAIIWGFSLFSNAPVVIFPYLEYLRDGNTSNLITQCSPYDWGSDDYELGSDIFSILVGITNLLVPIFSMIVSYTLIVLKLRKGFSQMKMIRGEAGEATEMSHREESISRTPGSIESRGSKKRMDSFPPTSDGGDSKVSGGQRSNSYLVRMLFVVVLTFIICWAPLYVHIYYFMYKNRFNFETEEDSPTAMPLSVYASTVITYELLPQISLCVNPIIYCFMSQNFRNSYFQICTSCQRCCRPSEFRHNYQSSNRTTTSRQSATRLTMPGRNNV*
>1536_Xenacoelomorpha_Hofstenia_miamia_98020609_Orexin/Allatotropin_related_rhodopsin_type_neuropeptide_GPCR_5prime_partial
FNLYSLTNMNVSTTTYTLYWEDIKEIVVPTPLEWGLCVLYVMVFIFAIVGNVLVCYAVRSHPNMHTVTNYFILNLSIGDIMVTLFCLPPTFVVDTTQSWFLGDIACKLIPFLQQVSSSVSAFTLMVICLDRYYAICQPLKFKSSTTRAKRFIVTIWFSSILLCLPYIYVYRCQMHDLLKPFPELHVYLKFCAEDWFDIYIFKGKDIKIVYRMLLIVLTYIVPMFCIAIIYCIIANALWRNEISGFAGAQQSQSKSSKAAAAENLLKQRRNVAKMLILVAICFAVCFMPMYTLNVIRELDMMHLMDPQTYANLMTLSHWLSYVNSALNPIIYNFTSAKFRAQFKTALMCCGKETKSKVRRHYQTTIVTESVRYDVDKINSNGPKSTNIHFNKNLSKA*
>1535_Xenacoelomorpha_Hofstenia_miamia_98012354_Tachykinin_related_rhodopsin_type_neuropeptide_GPCR_5prime_partial
INDVPQLILNYAVMFDNSSSDYDQVCKEVQLNLIGKVVFTALFSILIVCAFFGNLIVAWIIIAHHSMRTVTNYFILNLALADALVSIFNVMFLYQYYLTYNWIFGEIFCKFIQFVGPLCLTVSISTHLVICVERYRGIITPLKPRVTHRTTMFIISCVWLFSLLFSLPYFVSYEIGPQVECPQQTACRENWNSVCGEEKAKDCKQLYFLLRFGFLYLIPLIVMSFLYSVIAKSLWSSKKLGEYCGNYAPQLKSKRKLVIMLIILVVVFAVTWLPFHFFFILLLFKRFRVIFNHKYALEVYLILFWFPMSNSMYNPLIYCMLNNRFRSGFQYVFRFLPCVNWSGGRSDLQQIRSRRSQSMLTTNSCYIRNGKNSLCLGSSKLVYTSKVNSTEL*
>1534_Xenacoelomorpha_Hofstenia_miamia_98005240_Tachykinin_related_rhodopsin_type_neuropeptide_GPCR_complete
MNSTELSASGECNVYLSMGGKLIFTPLFAILIACAFFGNVIVVWMILFHKTMRTVTNNFILNLALADALVSIFNVLFLYQYYYLYTWIFGDVFCRLIQFCGPLNLTVSISTHLAICVERYRGIVTPLKPRMSRNASLFIICLIWIYASIFSLPYLLTYKALPRRDCPDRISCSINWNQLCSDRNIVLCTHIYTIARFTLLYLIPLIVMTVLYCIISKSLWASKPVGEATYCNNEQHKAKRKLVVMLITLVIVFAVTWLPFHAVFLILIFHKKTLQGKYEMEIFLALFWCAMSNSMYNPFIYCTLNKRFRSGFKYVFRFLPYFHTDGIPEFKLHYNMLATKAYKQESLLEKNKKIKPTKV*
>1538_Xenacoelomorpha_Isodiametra_pulchra_22560.1_Neuropeptide_S/CCAP_related_rhodopsin_type_neuropeptide_GPCR_complete
MSALFNSTTALPAAGGDFAGPLLLPTPHPQDDGGVYVFKRKQQAAILGVLLGTILLCNGAVLVALSVGKRRASRINFFIGHLAVADLLVGVLDVLPELIWRVEGEFFSSSTVVCKLVKSSMVFSLILSSNILVALSIDRFYVIVYPMKLGNEGFRSRLMVCVAWGVALLETTPVPFLFHYQKTEEGLDSCLINMKDDLVLYYVYYCCVISYAGPALIILACYVVIIVTVARKANSPTGCEVVRPKPGGSLNPHKTRLMRLISNRKKQVTTPESLSPSTGGAGNSDYLSASSAGGGAAGLRTSSRGVIPKAKLKTIKMTVIIVAAFTISWSPYWVYTCTHFKENVENDPVWVIIQNLACLNSAADPLIYAFFTTNLWKEFRCVRSSSSGSSSRTWPVSTRQPTPSSTLSSPPTSGRSSGV*
>1543_Xenacoelomorpha_Meara_stichopi_25727.1_Achatin_related_rhodopsin_type_neuropeptide_GPCR_complete
MSNCTETVTTDPNVWNSAVIQRITTLVVIMTFTLVGNISIIIVLTCINRERFGQKRVTIYMVNLAIGDLLVCCIAMTTEILFVCFQERWVLGEFMCKLLVYAEIVTLASTTFILMCMSWDRFMAICRPLDFSVTIGRTKAMVAMCWGLACVFAIPQLLIFVQTDEGARDGVPFFKCSSLGYTATWQRKAYFTFMTTYILVIPGCMITYCYSRIIHTMVKQGKRTEEKKKSKQCHPTRVFLRQSSTRILRAKSKTIRMTLCIVCAFVICWSPYFVITLIEIYSIDTDVCSEKIGKVWYVISETMALMNSAVNPILYGIFNLNVLSRMKKCGRT*
>1548_Xenacoelomorpha_Meara_stichopi_4931.1_CCHa/Bombesin/GRP_related_rhodopsin_type_neuropeptide_GPCR_complete
MGPNTDWMRNFSCPGNNNITLDCAEFLYFAENVSFPEICLWRCHYGSNENLRSVLLGSYTYILTVIYCIIFFIGLVGNTTVIRIVLTNKTMRNVPNIFITSLAVGDLTFVLINVPIFIYRNVTPDWLLGDGFCKLSTVLQVLTAGVTVFTLTALSSDRYQAIVKPLKLHVGNPVKRTYGVAITIWVTAILISIPDALFSGTISNYQSYEVPEILLNPTVYIINYCVPLDVDKWDVAEMTYYKIYSLSKFVLLFITPLAIIGAFYFRISFHLFKTLKTVRGESKAKGENKHIKARVKVANTVMVFVVIFVICMLPDQIYSLMAAFNSGKMHQDSYVHLFIIIRYLSTALIYINSCCNPFALYFLSRNYKKYFNQYVCCLLVKLRTHARLDNVPRTVVMKNNANRTTKLDKPSPILERLNNEKQL*
>1541_Xenacoelomorpha_Meara_stichopi_22236.1_TRH_related_rhodopsin_type_neuropeptide_GPCR_complete
MDMCPNNGTFRNIYDNTTECCLGELYNDADDDNITKCWVIEPIYDSSSKKIIIVMCYIIISIIGIIGNCLVVIVVVKSKRMQTTTNCYLVSLALADILFLLSANIVNLPSPFLIQQQWVYGKGGCYVINIVAYWGASASALTIACFTTERYIAICHTMRAQTWCTLKRAKLMIIGIWVFTLLYCTGRAVGSVIIYETYFPKQQFTILRCGNQDALWNAVDFLLFFLLPLVICFVLYGLIALVLYSSNGPRRSSNAKSDGKEKVVRMLILVVVLFASFCLPERFSRFYFSVIDPNAEPMDDSFQIFCQLFIYLNSATNPILYNAMSEKFRRDFRRVFCNKDGGDLQMKTLTSYVSRDQTQTRVDQSVPMRGVSTTETTS*
>1549_Xenacoelomorpha_Meara_stichopi_8880.1_TRH_related_rhodopsin_type_neuropeptide_GPCR_complete
MDGSYQSITQPWANSSQQASEANMPSYYTLEYQIIATFLMAVICSGGIVGNIMVILCVVKTKRMQTTTNCYLVSLATADLIVMIVAGLPNFIEHFDMIDNWALGHAACLLLVTLQNVGVNASSLSIMAFSAERYIAIVYPMKAHTLCTVSRALKIITCLWIFTIAYCITWFFLFDYTTVTLDNGAVIHYCDYKYPQETYTTIYLCDMTIYYVIPLFVSALMYVIIGRTLFKSSSLLVRSRSTKQSHLNGGAKKKKTKDSRDSTLQSRKQVIKMLVAVVTIFGALWLPYRLLMVYICFAQKTVNLWLILFCRLTIYTNCAINPVLYNLMSSKFRREFKRMCCRWKTRHQLFKANAQRLTMSESKGDHSQIYRFPSSEVT*
>1542_Xenacoelomorpha_Meara_stichopi_2361.1_ETH_related_rhodopsin_type_neuropeptide_GPCR_complete
MNSTSIVTVNCPGMITLEDKDLIYVCCLDDEDRPPFSFKLGHATLTVLTVVYVIIFIFGVLGNVLLCCVIVRTKGMKTSTYLLIANLAIADLLVLLLCMPSQLVENYIMLPWQLGPVMCKFIPFMEFVSSQASILTMLCVASERWMAICHPLKVSAMCTNSLMRKIVAVIWFLAAGTSAPMITSTSLKFARDSQSGYCYDDCVTSPSNTYIISIQVIFFVLPMLVLVGLYIKIAKRLLSDDIYNRDGSGKSEAKSRNLRARKQVILMLFVVNVFFFLCWFPRRLLNTVLAYSPSLLYDLEPHTYFNIVAFCNVMVYVNSSANPILYNIVSSKFRSSFTAAFSCGCQDKNVGRRHGRSLTTCTVDRLYSPVSGRDTLAICRNLKHQIAQKLSIDNRS*
>1544_Xenacoelomorpha_Meara_stichopi_26838.1_Orexin/Allatotropin_related_rhodopsin_type_neuropeptide_GPCR_complete
MNMNSHVNETAATQNGGMFSNITESDIWNNLYPTNVEWLLIATYSAVFLFSLIGNGLVCFTVWKNEHMRTVTNVFIVNLSIGDFMVTLLCLPVTLLVDITHTWFFGDAMCKLFAYVQEVSIAVSVFQLCVISIDRFYAILYPFSFKSSIEKAKVGISLVWLLALVIMLPFLWVNGSERPFPQFILFTKCGELYWPSIGLGKVYHVSLILITYIIPLLMMTVFYLLIARHLWRKNFMESADRTLTKSIRVQTQSRRNIAKMLMSVVVLFAVCYAPMFSMLVLTKLDLVDLSQDRLWLQRLALVSHLMAYVNSALNPVTYNLMSAQWRRGFHEALKSCCKRKGVSRQNFNSRRTLRNTEVTTTMMSVRDGRRLNNSQL*
>1546_Xenacoelomorpha_Meara_stichopi_31113.1_trochozoan_FMRFamide_related_rhodopsin_type_neuropeptide_GPCR_5prime_partial
RFNRLSKMDDATNATTPEQIYIDMAMDPGDQVVVTLFYTFASIASVVGNLIVIVVLKYSPRGMSDVNVYLINLAIADTTMGSVCIPFTFTEVMLFRWDFGPFMCPLVKFVQMMCVCVSVFTLTALGLDRFQAVMFPMKRRTKKKNVQINVIVIWILSLALSVAQIFITQIDESGMCTETLSPEQYRLYSIVLLLTTYVGPLFVLVVTYATIGVKLWGYTIPGHNDNSRDRKISKAKKKVVKMLIVVVAFFAFCWLPLHIFVLLTTIVDMPSNISTFRILYFCAHWIAMSNSFVNPLIYGFLNDNFRNDLKRFCRCLPTWRSGRQLETVNRGANNYQSRNKKDSYNNELNSLDKTASVVSADTA*
>1545_Xenacoelomorpha_Meara_stichopi_31092.1_trochozoan_FMRFamide_related_rhodopsin_type_neuropeptide_GPCR_complete
MIYPITNFSVVGTNLSDSIGYGYPQLMSTRIKIVVIVLFSLTSLASVIGNIIVVFVLATGTRARSDMNLYLINNAVCDILMGVFCIPFSFTEVIYMTWHFGSIFCPIAKFMQILAVTCGIFTLTALSWDRWRAVSNPMKARLSRSRWRTVKILVVVWAASSSVASVQLMITRLGEYGFCQERFPNPIQLYNTLYTTLLFLITYAVPLCLIVFTYWNIGQKLWKRQTIGEVDKVKVLQRDRNKKKVIKMLVIVVLLFGICWLPLHVFMIYQLISGFLDISISASTMTGIFLFSLWMAMSNSFINPVIYGFLNDNFKRELKLKFACLFPGGQKGNKKCMNIHSVNNQHRSFKVGLNIGTTSDTPEMKNGVFLSDENKNTYQNNIRNVCAENYKSESAI*
>1539_Xenacoelomorpha_Meara_stichopi_15359.1_trochozoan_FMRFamide_related_rhodopsin_type_neuropeptide_GPCR_complete
MDNYNVTFSPVPVDFVLPLSQQVPLIVLFSLTSLMAVVGNVIVILVLGFVTRIRSKLNVFLINLSISDLLMGALNIPFIFMSLIRGVWIFSPIMCPIMLFVQPLNTFVSIYTLAAIGIDRYYAVHYPLRSRLDRNRAKVVVGVIWIISAAFAAPQLFVSRIRLIPFEENDVYYQLRRCEETWSQHHLMVYTVIIMMAGYFIPLIVLSFTYGSVAWKIWERTSPGNADQVRDTAQERAKRRVVKMLLVIVVLFAVSWLPLYVFQLLSFTNQDFVEANANVMFWVFFLIMCITSSNSYQNVFIYSLINDTFRNDTKRMLLNMIYRCSGPEKMPRALLDRRNKLMTTGITSVTYCRGKTTDYVNSTLA*
>1540_Xenacoelomorpha_Meara_stichopi_22134.1_Neuropeptide_Y/Neuropeptide_F/PRP_related_rhodopsin_type_neuropeptide_GPCR_complete
MALLNNRTELANRFWNDSIYLNEDIEYMDMIVVQILFALFYSLVTIVGVFGNALTMYVIIKNKHMHTEVNVFIGNLALSDLMVVVICVPMKLIDISGNLNWFLGSFMCKFFPFWQNLATFVSTLTLTVIALDRARVILGTLQRRLTIRKSMCIVFGVWILGSTLASPVLIFRKQYEAEYFIRTIMDLSGEELVLEIESVKQAGIEYICIEMLTSNIVTLSNSRLTYTLVLFITTYVIPITIIAICYNCIFYVFRKHVRPGEMTKRDVKTDVRRKKKATTMLVLVVVLFAFFWLPFHLNQILTDSEVIPNMPLVATSCHLIAMGSAICNPFLYGWLNNAFRKEFFNFFSCCTKQRRPKNRTETGNLQQSATLRGPTFLKRLSTHMSKFHDNSTEETKPNSCTRDEDIQKTGIVPSAQFTGESIA*
>1554_Xenacoelomorpha_Nemertoderma_westbladi_37636.0_t1_Achatin_related_rhodopsin_type_neuropeptide_GPCR_5prime_partial
FGEWVLGPEACKILVYGQIVTLASTTFILTCMSWDRYQAICRPLDFSVTKRRAKIMIGVSWLLAFIFAIPQLVIFVQVEENGKMKCASKGYSNDGQRWQRPLYMTWLATYILIIPSIIITFCYTRIIYEMCKQSNMGKGSPGSKKGASGDSVLLRRSSTKLTQAKVKTIKMTLWIILAFILCWSPYFGITLYEVYSGDNNIPMVWYVISETLAMGNSAINPILYGCFNLNLQRHISEWFRKSVYRNGTAHNMWNSISRSVRTTEDFLSVSNAGTNRSCSPAPPERKSMKSKTCNLEMGVVTTPKECRFREILPGESPQEKAPETVKEMVNESFM*
>1558_Xenacoelomorpha_Nemertoderma_westbladi_39378.0_t1_TRH_related_rhodopsin_type_neuropeptide_GPCR_complete
MDTTMMNSTIDEDELPLCGTGDALYNSTDDNTVCKCVGSVYNDIKDFNITKCFFPLLVYDTTVVSIGLTIVYSLIVIVGVLGNILVIMVVCKSRRMQTTTNCYLVSLAVADVMFLASSNLVNLPSPFLPQDMFLYGEVGCYAINCLSYMGASASALTITCFTGERYVAICHTMKAQTWCTVTRAKIVIAFIWGFSTAYCGYRVYSIFDVVEIYFPIENFTMSICSGAAGIVARNWVILDFVIFFLIPLLLCFILYTMISVTLFSNDGPRKQNNSKTTEGKVRVVKMLILVVSLFAIFCMPQRFSEMYEKIFTYRIPESVNTLLHALIYLNSAVNPILYNLMSEQFRRDFRRVCCRTGTQQRHGTFPTRNFTMTTEATRHNVAVITSDETGV*
>1556_Xenacoelomorpha_Nemertoderma_westbladi_38287.0_t2_TRH_related_rhodopsin_type_neuropeptide_GPCR_complete
MELDMNNCTTYYWSSDGELNEKNCSALNETFQTSTPNSVYSSSPYNNNTNTTNVPNLPTYYSFEYRILSTILMAIICLGGIIGNVMVILVVVKSKRMQTTTNCYLVSLASADLLVMIVAGLPNFVEHFDVIGNWAFGEVMCLTLVTLQNLGINASSLSITAFSAERYIAIIHPMKAQTLCTVSRAIKIIASLWIFTLLYSSVWFFLMSHTSETMDDGTVIYICDTNKFSQLTYSAIYLSDILVYYVIPLILSAIMYVRIAKTLFKSQTNLRRSTTTRRGSRRVSHNGSIIGKHDRQKDSTLSSRVQVIKMLAVVVAIFGLLWLPYRLLVVYNCFSQTLFLDMWFVLFCRILVYLNCAINPILYNLMSSKFRKQFRKLCCCEPDVSDAVKYDTSTSYRMQQESRRAEMRRNSRLDAKAMARRGSSGPRYRRSDAGLSLTVPGPVAKTIAESVA*
>1552_Xenacoelomorpha_Nemertoderma_westbladi_35799.0_t1_Prokineticin_related_rhodopsin_type_neuropeptide_GPCR_complete
MSYDTWPMEVQQIEMCGINYNITTRPDIGIAQFQQIYKETGCPLANQHMMSINNLMNNYESDGITIPLWIKIFLGFLYVVMIVVCGFANILLVAIIIYFKRMRTTPNFLIGNLALSDLIVALVCAPLYLSYYLNGQWIFGVTMCKITAVIKPLSLYISTNSLLVITLDRLYITMWPMKQRIPRAGVCLILALIWIFSAALACPVISHTNLITNDRNFTVCAEVWPRPKSLFIYETSLFVLQYIIPLVLMIVCYSVIGYTLWIRDKKFPDQRLTANQAKQALKSKQRMVRLFLILCSAFAILWGPYYFYAFYANVADSPLTERKRSVQTYYVVEGLAMSNSTVDTLTYIFLNDNYRSHILAMIRGRRRRFDLIQRTRSNYTVNKRRDRKGTKETMVPCVVVDDGNSPQLVQKPNIELHKKDSMVKLNEITTRKAEN*
>1563_Xenacoelomorpha_Nemertoderma_westbladi_6074.0_t1_Orexin_related_rhodopsin_type_neuropeptide_GPCR_complete
MDHSNGINTTTVSPEQIKLMLRYIRMNMYPTTFEWVLILLYIFVFFTSILGNALVCIAVWRNTSLRSSTNLLIVNLSAGDLLVTIVCMPFTLVIHVTNTWFFGLIACKLILYLQHVVVAVSSFTLTLISFERYHGICNPFLFRTSRLRIKAKVLCIWVCSLTLLIPYPLMLQTRQQLGSHYNTVLTTMCVEMWPGQKLFWTFTTAQRSFHCLAVILTYVIPLCLMTAMYSTIARHLWKQSTCHTEGGSDIQTAVSRQLQSRKRIAKMLVTVAILFAACYGPMYAMQIWRYSKAPIMNWQTASEGNMFNLNIAFHLLGYTNCSINPLIYCLLSGKFRREFRSLFYRCRGSGCCRCCRKCDPPGDEIQRTQDQMSLTRTNRQLTEMTMMTPRDSIVKHHQCGRETVSKVPNITVENADNLEDQMSTNV*
>1553_Xenacoelomorpha_Nemertoderma_westbladi_35841.0_t2_Cholecystokinin/Sulfakinin_related_rhodopsin_type_neuropeptide_GPCR_5prime_partial
LCNKRMRTITNIFLLNLSLSDILVALFCMPFTLVTHILKSFIFGAFLCKVIPALQGVSVNVSVLTLVGISIERWMGICHPLRSRQFQSLSRAYIVVGIIWLTAIGLSLPTAIVQRYAPITELHHDNRTVITGRYRCSEKWPSDDIALHAYSWILLIIQLIIPLIVMAVGYTLIIRVLYSGFMGATTTPKRHKQHKEKDKEKENESVEMVQCDEDNKQPMKKQVNDDMRSNTSEASIKAKRKLVGMLIIIVVMFFICWTPLHVVNIWIMYDRDLPKKIKWGISIIQLLCYISSCCNPWLYALLNKRFRDSFISLIKCQRRGRRDDNNRGIQQSKNLTSVTYSTAAPTNYGN*
>1562_Xenacoelomorpha_Nemertoderma_westbladi_49280.0_t2_CCK/Sulfakinin_related_rhodopsin_type_neuropeptide_GPCR_complete
MYLYVSVKMEDFSNATTSSPPRPPPTRDDSGLSNATKIVLYSGIFILSIVGNTLVILTLLCNKRMRTITNIFLLNLSVSDVLVALFCMPFTVVDQILRSFIFGRFMCVIIGGLQGTSVNVSVLTLVVISMERWLGICYPLKSRQFQSTSRAYIAVALIWVVAIGLACPVSVYTAFGERRPSITAPVQYKCREKWPSIGLMKIYTWSLVVIQLIVPLLVMLAAYTAIIRVLYGGFVTETINRKAKKDNRKKKFNADDNQSVEMVSPGEAEGEHVESAKPLTSAAKEDMRSNQSEASEKAKRKVVQMLIVIVVMFFLCWTPLHVVNVWVMYDMSIMRDITSLGISLIQLLTYISSCCNPWLYALLNKRFRDSFEHHSLRKEEERRLT*
>1557_Xenacoelomorpha_Nemertoderma_westbladi_38979.0_t1_CCK/Sulfakinin_related_rhodopsin_type_neuropeptide_GPCR_5prime_partial
VERAPNYYDYDNIGNMSNLILALSSSNISDDNGLGNGSPRQRMVNNDISIAAKIILYSIIFVLSIVGNSLVILTIVLNRRMRTITNIFLLNLSVSDLSVAIFCMPFNLVGQVLQNFLFGEVFCKLISILQGVSVTVSVLTLVVISAERWLGICHPFRARRFQSLRRAYYAVGITWLIGITLSIPFGVVNGVHPIGKTGRFRCMEKWRTPLLELVYNWTLVTLQLVIPVVFMTISYSMIVGVLFKGITVSGPRDDKQVTVHRKDKSVNNDKTDEEDQSITRKRIYKHERDSDDNLLSTSVEMETVRFEEDKDTKHKTISQKKSYKNDDFRKNTSDNTIRTKRKLIRMLIIIVVMFFLCWTPMHIVNTWVLHDKSLYKKISPLAISMIHLLAYFSSCCNPWCYALLNKRFRLNFYSILCCIQPTNIQSQGQRTRTVNCRTSASII*
>1555_Xenacoelomorpha_Nemertoderma_westbladi_37687.0_t3_Luqin_related_rhodopsin_type_neuropeptide_GPCR_complete
MMYFSLNNTYNFETFIYTILNDSNASSTTTASPSLSGDNFSMRLNLGVWGFAYGLITLVAVCGNAMVCWLILAHSKMRSVTNFFICNLSVSDLLASIFCINPTFYSAVVGYWVLPAFLCPVTIFLMGVTVNVSIFSSIAICLERYVVILHPLKPRMTARISISIIIIIWLLSIIICLPMAIFAVAKPSQIDKTLVCMEVWGDDKKVSEMRYLQYTFVLITLQYVIPVTFLIFAYGRIIWTLWRRQTPGESEIARDQRQAHTKLKLIKMLALVVVIFGLCWLPLHLFILVTELNRDLLRYRNINQVYFACHFIAMSNSCSNPILYYNMNSRYRNGMRYLVSRLCPCMEIYIWEDLTINRRRSTFQSAPHSRHSSFYLKPMRTRQNSSFANNHRITHQSGSLTVVPNSHLKYHKKHVVKDGTIRRCHSTKEELMAQNDRRHQLCLDG*
>1561_Xenacoelomorpha_Nemertoderma_westbladi_45236.0_t1_trochozoan_FMRFamide_related_rhodopsin_type_neuropeptide_GPCR_complete
MIFDNHTQITTDGNRCINCSSNTTELDGFGRLFSNEAVIAVTIIYSLTAVASVFGNIIVVIVLSRGAHSRSDMNKFLINNAICDILMGLFCIPFTFTEVVYMEWIFGYAFCPVARFMQLLSVTCGIFTLAALSWDRWQAVSNPMAARLRRSKSRIVIVLSTIWLLSTAIASVQLAITRLNSGSGYCQEEFPEEVYNVIYTVLILVVTYVFPLGLISFTYWSIGRKLWGRQAPGESNTGRDAMQAKSKKKVVKMLVIVVLLFGLCWLPLQIFSLNQLLGNYGFGIKTDLMTQMIVYIGCHWLAMSNSFINPIVYGFLNDNFKNDFKQECWCCFETDKDPPRRSFNSSFQQYSSFYGSYQKKSRRRKNRKDKDRKSIGVRMQPRVSGSDALRPSGDNGTVADPDGPPPQQCLRRPTQETSVYLDVEDSTTGTTQHNVLTTSN*
>1550_Xenacoelomorpha_Nemertoderma_westbladi_15844.0_t1_Neuropeptide_Y/Neuropeptide_F/PRP_related_rhodopsin_type_neuropeptide_GPCR_internal
SYVNIFDFILTKAVIYCLYGMISLTGLFGNSLVLLAVIRSRVMRASPTNIFIANLAISDILMCSVATPFTPIAILLGSHWHLPAFLCYLLPLAIALSVFVSSFTSIAIAVDRFLVICYPFGRFKINGHMTGIIILNIWIAGILLSSPLAIFSKLDEESDNKTSNGYQQVTKLSVSPASMIHEPYWVCRETWPSDLPIRQIYSIGSLLVQYIIPCIIIGACYKKIGDALNSRFKYRINLKKPKLFKTEPISGQRISNDAKNETSPQSNFQQNMIPIPKSPLIGNKSLAETKLHSSEDNISAAQNHFLPTTKQSTEVINSTSDNASRMLQLQKNKELSELNRKRRTINMLIAMVMIFVLCWIPLNFYWLLVDFVIDPSDYPNTDQVIFFVCHVTAMSSAIYNPFLYSWLNEIFRNEFMVIL
>1568_Xenacoelomorpha_Xenoturbella_bocki_20313.1_GnRH/AKH_related_rhodopsin_type_neuropeptide_GPCR_complete
MDQLNSTNTTMAIPTVYIFSNTTNTTTYPVQWHDLKAVYGPGYMLRATILVLIFIISLLGNTFLAVTLIKNKRRRSRMHALILHLAAVDLLFTFFVILQDFIWDITFIWAASNAMCKLSMFLKIYCLFISVFILVVITIDRWSAILFPLSSSNANVRCKVMLVVAHLLAIAMASPNLFIYSKQTHPHIPEFIQCVSLGNISDLSQWVFNVSVCLLQYIIPLGIMIYCYSAILHTIMKASRTSEDTGEGRLRRTGTNSFPRAKVKTVKMTACLLATYLIVWTPYQVVQLWMIFEKGVGEKHPELTNALQIFGLTNAATDSIVYGFWNINFKKELARLCPRVAMKLFGPEVFADAAGNNRTTMSRMSVSRTCSTAHPTPTARNNGYSEAQRPNIANRPQNVEFNMKSFN*
>1567_Xenacoelomorpha_Xenoturbella_bocki_19174.1_Vasotocin_related_rhodopsin_type_neuropeptide_GPCR_5prime_partial
GLLEVGPNQYLCHSVAFMEPEHGAYYGLIYVTWVGVSVFFVPLLVLIFCYGEICRLVWFKHARLIAKQKQDTCTKGKGLLRGHNSNTDNKIIPRSHSVKRFSRAKVKTVKMNLTIIFAYIICWAPFWTAQFYSVYSEVGRKYYHTSPANTIVMLLSSLNSCVNPWIYMVFSGNMMGELKKLITCTNWHIGALFNFNGFSETGGDVSASTSADTVFSTCLLTTPTISRTPSPGFNQEPQQSSSIV*
>1572_Xenacoelomorpha_Xenoturbella_bocki_21676.1_Orexin/Allatotropin_related_rhodopsin_type_neuropeptide_GPCR_5prime_partial
EWILISAYILVFCLAVVGNALVVFVVFKNRHMRTVTNFYIVNLSIGDLIVMIIVLPPTLVVDVTHTWFLGDILCKVIPYLQQVAVSVTVLTLSVISLDRFYAICHPLKFKSTTSRAKHYIIAIWAVSLVVTAPFPVVMRTNVFLTNPDSVMFTECKEFGWPPGPGRVVYHLFLVSVTYFLPLSLMGAVYYKIGRRLWTIELPGLISDGSSYRNGISANKASDAQIQSRRKVAKMLLVVVIIFALCYLPLYVLQFIRAVNLEQSLMKRPGFNIWALVAHWMCYLNSAINPVIYNFLSGKFRSEFRAAFQSCRECPRYANRRKQSLSWTRTTSFKSRSEMTMTSFRDGRRVNSVTTA*
>1571_Xenacoelomorpha_Xenoturbella_bocki_21634.1_CCK/Sulfakinin_related_rhodopsin_type_neuropeptide_GPCR_complete
MAYPNRTMTPSQPVGFHGNSTNSTFSPDFTMDAMMMYFANCPKHQIHDAVKITLQVIVFCLATVGNFLVVLTLVMNKRMRNVTNLFLLSLSISDLMMVVVCMPINLIGQTLKNFLFGEFMCKLVTFLQIVSVNVSVATLIVIALERYFAICHPLKSRVWQTKNHAVVAISVTWLCSLVVSSPILVVAKSRNYQPPSMEPNYNCREDWEGIGSPTTYTICMFTIQLVAPVLVMSWAYAMIIRTLYVAGQLDKPSHDHSSGSKKSDSVDYNHLAVTSTSAASKRSENRMRSTGNSESAVNAKRNLVKMLVVIVLLFFVLWLPMHVMNMWLIFDQMTARCYITALVAAIFHILTYISCCVNPIIYCFMNKRFRQSFVSLLCCVPKKYITSQSTVSKGNQYQKWSANRKTVESQVASDSV*
>1569_Xenacoelomorpha_Xenoturbella_bocki_20472.1_CCK/Sulfakinin_related_rhodopsin_type_neuropeptide_GPCR_complete
MGKAVFLLLAVTFHGIVALDESLNSTLLNETLFDPFRPWPEKRGVSLTDMGIGEIVGVSSIFILSVTGNTLVIITIVFNRQMRNVTNIFLLSLSVSDLLYALMCMPPTLIGHILKKFIFGEAMCKLVPVLSNANVNVSAFTLLMIAVERYFAICQPLRSRAWQTRGHAYVAITLTWIAGIVIASPLLQYQVHRRYPDGSFRCGEIWSSKLSMMLYTFVLFAVQLLLPFLVMAVAYTLIVRQLFQGVVVREDPKKEPRAGLVTNTGDGPSDGQTVGEARKWRKKGKKADKPTSMMRSTDSDRALKTKRRLVRMQIVVVILFVVCWAPVHAMAIFSTLHPIAANRIMFKYSVWLQLLSYCSACVNPVIYCFMSKRFRKNFCDILRCRNVRCMRNRPRNTRQYTVSTKTSQMWSKSSTSVL*
>1570_Xenacoelomorpha_Xenoturbella_bocki_20779.1_Leucokinin_related_rhodopsin_type_neuropeptide_GPCR_complete
MGSLLARQMCPGNYVGDDANVTVFSANETYNANETNYNPAMFDEPPTIKIILTIICVIICTLAVVGNFIVICVVVRSKELRTVTYALVANLSIGDIIIGMLSIPFSFYHQLMQRWDFGPVMCTTASFIQCVSVYISVYTLMAIALDRYFAVVHPLKQYMTARRAFIIVILVWVVGVVASFPGAYYTTTVTVPHTQRIVCWRGWPCTRMANGYTMFLVITQYIVPLGVIAGCYIIICHKLWSARKPGAASSEKDTKQAKNKKMQVIRMLIVVLSMFACCWLPIQVYRVLSVVYPDVILYEHINITHILLYLTAMSNSCCNPFIYSYYYLKGRRRSSASRATREKSSGLTLRSFVSNVGGTTKA*
>1566_Xenacoelomorpha_Xenoturbella_bocki_15475.1_Tachykinin_related_rhodopsin_type_neuropeptide_GPCR_complete
MDNVSDFPVSTAPSLFPSTDLGLSTNGPSSTPLSDFDYAQGTVAAMFWAVAFAFLTITAAGGNLVVVWIVLAHKRMRTVTNYFLVNLAISDACIAIFNVTFNVTTFILYDWVFGDVWCVLIRYMGPLFVVVSVLTLAALSADRYRAIVMPMRPRLSRSTTKLIIAAIWVISLVMCSPYAIYAETHVLSNLPDGSSTRMCWLNWPGGPYSQTELKFIILQVMVTYCIPLTVLAVTYSIIGVNLWGNITPGETTNRYQEQLNSKRKVVKMMIVVVIVFATCWLPLHIYKVLEDVNGYLFQAKYLTHVYMALFWLAMSHSMYNPFIYCYMNDRFRRGFRKCFQCFPCVKWSRDDTIDGQKSRFASTYAHRLERNGATTATGIYDDEDHRI*
>1565_Xenacoelomorpha_Xenoturbella_bocki_15306.1_Luqin_related_rhodopsin_type_neuropeptide_GPCR_complete
MEMSSPDPTLFDPANESGVGSFNGSTTTETQTDPDYNGSWVPSFIEPKSIQAAWGLCYALITVLAIGGNFIVCYIIVSTKRMRTVTNYFIFNLALSDFLLAVICINPTFYPALLSYWPFGAIMCPCVMFFQSASVLVSSYTAVAICLDRYVAIIYPLTPRMTRTCAILVIVLIWAIAFTISTPIAVVTRLSAPYRSYSDDIVNDCVENWPSEKSNIMYSQSLLVLQYFLPLMMLLFGYLRISFSLWGQKVPGEGESIRDAKQTMAKKKLIKMLIVVVVIFGVCWLPLNVFILITANDKTLYDYMHINHIYFACHWLSMSSACVNPFIYCYMNARFRNGFIFFFHQVLPCLPTKRDQSALNGSTRHTFVSNLSSFRSRSSRGSSLRRSPATHTKISKV*
>1573_Xenacoelomorpha_Xenoturbella_bocki_34982.1_trochozoan_FMRFamide_related_rhodopsin_type_neuropeptide_GPCR_internal
DSQMCRNTESYLTVPVQIAVIIAYSFASLASIFGNVMVVFVLAYGPRAKADVNTFLINLAVCDILMGIFCIPFSFVDGIYLRWIFGPIMCPLVKFVQVVSVSGSVFTLSALGWDRYCAVYRPIQSHTRHSRFKLSLVFVWIAAIAIGSVQLIVTRMQKCSICVETYSTDRELNRTLRITYTVVVFFATYFIPLCIMMFTYLSIAHKLWGHRTPGNANETRDQQQTRSKKKVTLMVMIIVVLFAICWLP
>1575_Xenacoelomorpha_Xenoturbella_profunda_15231.1_i5_GnRH/AKH_related_rhodopsin_type_neuropeptide_GPCR_5prime_partial
SVLVLIFIVSLLGNTFLALTLIKNKRRRSRMHALILHLAAVDLLFTFFVILQDFIWSITFIWAASNIMCKLSMFLKIYCLFISVFILVVITIDRWSAILFPLSSSNANVRCKVMLVVAHLLAIAMASPNLIIYSKQSHPDNPAFIQCVSLGNISNLSQWVFNIGVCLLQYVIPLVIMIYCYSAILHTIVKASKTSKDTSEGHLRRTGTNSFPRAKVKTVKMTACLLATYLLVWTPYQVVQLWMIFESDVGEKHPQLTDALQIFGLSNAATDSIVYGFWNINIKKELAHLCPMVAMKLFGPESLIDGNNRTTMSRMSVSRTCSTPAARNNGYTETQQSSGHHPCSSNRAQNVQFNMKSFN*
>1574_Xenacoelomorpha_Xenoturbella_profunda_13902.1_i1_Vasotocin_related_rhodopsin_type_neuropeptide_GPCR_internal
AYYSQIYIAWVGASVFFIPLLVLIFCYGEICRLVWFKHARLIAKQKSDTCTKGPSRGGHTANTDGKIIPRSHSVKRFSRAKVKTVKMNLTIIFAYIICWAPFWTAQFYSVYTEVGRKYYNTSHVNTIVMLLCSLNSCVNPWIYMVFSGNMMVEFKKLITCTNCHLGSLFNFGGFSETGGSVSASTSADTVYSTCLTTTPTASRNTSPGPNYIPPQSSSVV

>15_Xenacoelomorpha_Xenoturbella_profunda_16968.1_i3_Calcitonin/DH31_related_secretin_type_neuropeptide_GPCR_complete
MSIESIATDDPALVSAICGISLTNSSQLSDDGPFCPAVFDGWACWNYTQAETTAYIACPPFPAFNTKHLAHKFCYPNGTWYLTSDYKPLGFGNYTGCHAELPELGPLEYLMLAGSGISLVSAIIAIVIFAYFKALHCQRNTIHMHLLITFAMSRIAFIIPFLGWNMEGVTCKIIMVLNEYCQCANYFWMLCEGVYLHTLIVVAVFTEQKNLRWFYVLGYGVPTLPTLLYVILTLTIGDSIDDVGSQICMTGDKLLYVTKVPIVIALLLNAVFLLNIVRVLVTKLRASQSVEQNQYRKAVRATLILIPLFGLWVFLMFVEPKGNKTATYIYKYTNGFLQSFQGFFVASIYCFFNGEVKTQFKRKWEQRQLHRGNIDRKGSRSFSLYTTTDTGLSKFSS*
>14_Xenacoelomorpha_Xenoturbella_profunda_18836.1_i6_Calcitonin/DH31_related_secretin_type_neuropeptide_GPCR_5prime_partial
TTTTTTTSNTSSNEVLFPLRRKSPSETEQKMSVSTESVMSSSISPSTVLNSSGGNVSISSSPTYGYSWEYQELYEECVEKLSSLPTPDYAPYCGRHFDAWGCWEDTASGTIAKISCPRIPGFDTSKSAFKECMADGTWWLHPETQNIWADYTKCHLDEEWNEEMVAVSKFITVGYSISFIAVIGALFIFIYFKALHCQRNTIHLHLLMTFALSCTVHIIWFPWMIHMRRTTVYPEACKFVYVITQYFQCSTYFWMLCEGLYLHTLIVVAVFSVKKNLMLYYLLGWGTPCLLITIYVLLRLTIVKAEESMACWVTVGSISYVVVLPECGTLMVNVVFLLNIVRVLVTKLRASHSPEQNQYRKAVRATLILIPLLGMWMFLFFIEPPEEESMYVLRMIYKYVNGFCLSFQGSFVACIYCYFNGEVRAQFKRKYDRFQLHRSSYSRKNSRTMSVYTVEPRRRSDENGMSRSGSTTATTPLSGTQST*
>13_Xenacoelomorpha_Xenoturbella_profunda_c19162_g2_i1_CRF/DH44_related_secretin_type_neuropeptide_GPCR_complete
MEVGVGNITGQTSTTAGLMIESRGENSTMTDEPVHLTTVGMSSNTTTQPVYKIYPQPWVPENLPIYDQAIREGYTLCYQRYHNFTYPATDTYCPPLYDGVLCWGAIPAGTNSTIACPEQLHGVKYMNGSTSSKACLTDGVWAKAIYNCIEEDGNHKLTHSQTLTYLTVYIIAIVISLIVCIGAFTIFAVFYSRIKCLRNIIHMNLIASFILRNILQIMLFASVLMDQQSAESGNSTSSSIYCRALNTLFYYAVLTNFFWMFVEGLYLISLVFFAMSGRKRGFLFYCIIGWVIPIVITGIWLAVVSQYRGGSKCWTAKQGDKNYEFEYIIHAPIYTVMFINLVQMILIVGMLLTKLKASSNLETAQYRKAVKAIIVLLPLLGLTYALASVAPTHDQVLQLAFMYINALLQSTQGIMVSVVYCYMNSEVKTLVMKRFGYWKDTRNFYTTRTSRGPSLSMVETHQNNFQSVKYRIGQQQNFEEENGVSTV*
>12_Xenacoelomorpha_Xenoturbella_bocki_17452.1_Calcitonin/DH31_related_secretin_type_neuropeptide_GPCR_complete
MATDDSTADPNIVAVICGINVTNTSSIFTDGGRYCPAMFDTWACWNYTAAGNVSYISCPPLPGFDTSHFAYKECYPNGTWYLSSEERPLGFGNYSGCYAEYPGFSPLIYLMLAGSGISLVTVILAIIIFAYFKALHCQRNTIHMHLLVTFAMSRIAFILPFLGWNMEGVMCKIMMVLNEYCECANYFWMLCEGVYLHTLIVVAVFTEQKSLRWFYVLGYGVPALPTLLYVILEATVGKANENSGVQDCMTGDKLLYATKIPIVIALLLNAVFLLNIVRVLVTKLRASQSPEQNQYRKAVRATLILIPLFGLWVFLMFVEPKGNKTASSIYQYTNGFLQSFQGFLVACIYCFFNGEVKTQFRRKWERRQLNRSKMDRKGSRSFSLYTTTDYL*
>11_Xenacoelomorpha_Xenoturbella_bocki_9675.1_PDF_related_secretin_type_neuropeptide_GPCR_complete
MDPVLLAAIGSRNVSDLMSPANQKECRTTIEETEASMTLDVFCKGDWDVVCWLPIEPNTTQHQPCPDVFGFDASKEATRICGSDGLWTPGVGGRISDFYPCVSSDAQGVMDALGGNADEQTRFSEIASDARVMEIVGYCVSFVSLAVAMFIFCYFKCLHCSRIHIHKQLFLSFMIHALMNIIITGDQLRFLNDQEGFRSTPIVCETFEVLLQYCKLSAFSWMFVEGLYLHGLIAVSVFQGRPNFFLYYFIGWGTPVFILIPWVVVECLYNTDVCWLGYNLVSKNPYFWIIEVPRNIVLLVNLVFLLSIIRVLIVKLRATNTSETEQVRKAVKAAIVLLPLLGLTNILFIAPPPKASDPTSVIILGLWGSLFLQSFQGFFVALIYCFLNGEVRAALVKHWKRWQTWSSTGTRRRASRSLSMFTSTTEVPMKHLYAEGARVSPKL*
>10_Xenacoelomorpha_Xenoturbella_bocki_9963.1_CRF/DH44_related_secretin_type_neuropeptide_GPCR_complete
MNITDTTAASNFTAMTSLEPTTAVPLLLTTTPETSNVTESMYKVFAQPMIPASLYERIHDKAIIAGYNLCYTRYRNFTYLATDIYCPPLYDGVLCWGAVPGDTNSTIACPEQLHGVKYINGSTSTKACLSDGTWAKAIYNCIEPQPANDITHSQSLTYLTVYVIAIVISLIVCIGAFTIFTVFYSRIKCLRNIIHMNLIGTFILRNILQIMLFANVLVEQQSAESDSSSGSSIYCRALYTLFYYAVLSNFFWMFVEGLYLVSLVFFAMSSRKLGFWFYCIIGWAIPVVITLIWVTVVSQYRTESRCWTAKQGDDNYEFEYIIHAPIYTVMFINLVQMVLIVGMLFTKLKASSSLETAQYRKAVKAIVVLLPLLGLTYALASVSPTEDQALQLAFMYINALLQSTQGIMVSVVYCYLNSEVKTLLMKRFGYWKDTRNFHTTRTSRGPSLSLVETNQNHFQSVKYRIGQQNSENGVSTV*
>9_Xenacoelomorpha_Nemertoderma_westbladi_52239.0_t1_Calcitonin/DH31_related_secretin_type_neuropeptide_GPCR_complete
MSNTGSQITLELSHSVYFNDSLGNGILHTFKYFQELENLLNECVSELSNIPLPINGSNYCPRYFDGWGCWSDTPNGSLAIIPCPPLSDFNVSKSATRECWGNGTWYVNPQNRTWSNYSDCINRPSEDQMGDHYRRVTKVMETGYTLSIICVILAIGIFLYFRALRCPRNTIHLNFCLSLAFTCIISLIWFSVVASNVENFINDEVGCKTLNVLMQYFLGTNYFWMLCEGTYLHNVLVISVFLSDNKKLLPYYILGWVFPLIPSIAYVLLRTLIEDNNVCWALPSDYHYSIHGPIFVCLLLNVFFLVNIIRLLVTKLRAPTSPDQHQYRKAVRATVILVPLLGIQYVIMPAAGMLPQNGDAMKVYNYFNAFFMTFQGVFVGFIYCFFNGEVMSVIRRWFNSIRMQHATHMSHSVRGRLHSGTAQAIGNRQHQRKNHKTTLTESII*
>8_Xenacoelomorpha_Nemertoderma_westbladi_11732.0_t1_Calcitonin/DH31_related_secretin_type_neuropeptide_GPCR_complete
MDYDKCAAARFQANVSVSRTPTSTWFRYDNFICDMHSEAPLFSACIDRLLGRERRSSSHCPPYFDGWGCWEDAPSDTIASIQCPSVFSSLGYRPRESATRQCLPDASWYRKPEQNGTLWADYDDCVAEQSIIVEHQKNLHTFFIVAYSISLVVLLGAIAIFLCFRRLRCPRNIIHLHFFLSMALGCVNSIAWFTAVSQDLPAWSNSDQTLCRLLNVAINYTTCSNYFWMLCEGVFIISRLCSIRGFYGTLTPFYLLGWAIPTIPTIIYAIIMATVQTDNLCWAEDTLYTYIIHGPVMGCILGNIIIIILVIRLIVTKSSAQSTGEQQLSTLRKAARATLILVPLFGLHWLIVPATNIAKTTHSIIILHYVLAVLLAFQGALVAILYCFLNGEVLRVLYTSGSRLLSARFPDSFEPPTATSVANNRMLRRLSSFAVPTDSSVV*
>7_Xenacoelomorpha_Nemertoderma_westbladi_53228.0_t3_PDF_related_secretin_type_neuropeptide_GPCR_complete
MTICFLLVILLLAMGNTHVEACGDSGNIGGASCPAQQDKYNCWEATPVNITVVKPCPQKAYGFDKSKTISRHCMGNGLWFGADKDNPIGKPVNYLASCSVDNLQEILEELYGVNSTAEQRAYYHDITSRSNTLGIVGYSISVVAIFISLVVFLSFKSLACNRINMHKNLFLAFLFWLLVELIISVDLRIMTTSPTDRYIPTIHQTPYLCESFRVVGQYFRLTVFAWMLLEGLYLHTVVITAVVSQHNLVPYYLAGWVGPIPVTATWTIVMALNDEETCWFDYSILAYYWIIEGVRNVILAVNLFFLCNIIRVLHKKLRRSNSNEMGRAIKTAKAAIVLLPLLGLTNLLFIAPPPKAINSKVLLCLYFFGKPFMVSFQGFFLSLFYCFVNGEVRIAVERRCRNWATTEQVRRRSSRTMSVSLSFFGNDGGRRSSLNSQLRVHRQRTVETLPTIPSGNPIGETRDTEA*
>6_Xenacoelomorpha_Nemertoderma_westbladi_44687.0_t2_PDF_related_secretin_type_neuropeptide_GPCR_complete
MANDGLSKDCVVVMNKKLPDLGENGLFCPAVSDGNTLQCWPATLPGETVLRPCPNLVGFDHDKFGNRYCDHNGVWSGTSAEHPNGKTNYHPCKSSFFDSTFNNLWGNATEAEINFYQNVIDGSKTLEIIGYIISFIAITISLFIFSNFRVLSCNRVRIHRNLFIAYFIWLIGAIVTNTDVKIHNSLSQDQQRNTIFRTKYLCEGIKVLIEYCRLTVFTWMFLEGLYLHTVLISIQWRPNFVLYHVIGWLFPIPIVLTWMVVMIVYDETTICWLDFYKLDYYWIVEGVRNAILAINLFFLLNIIRVLIKKLRQSNSSEASRARKATKAAIVLLPLLGLTNLLFIAPHPKAVDEKFKICIHYYGSLFMKSFQGFFVAVIYCFANGEVQCTLRRHFRTWRTKEAVRRRGSTNERWRVSKNVSDDKSSPSWHEKRSEITSSSKCRSSIEPTKRRFTFDTSKMSSFRQYTGRRRTKSAVSARRNIPGLVMFDYRNEYRDYGVTTPPISRNFGRFLTLPIDGDPPLCSPEDTTDIPDATPPLSGKFAASNKQSNLAVQSNEFPGKNYDSLFSVTDSSRPVCRSPVLNSPPIRFSPQTSLGGGSQTSGRLGNRVRSSVSLVGRKPWNSNSSIRIPWLYKDNRRLSKSTNNVCEFTHFLKKHPTTPSDANRNFYVNPYNGLIVNSKIHSSNRLASQLSLTSLNQNGVVTPVHGIIKCGSPLIGSPILGSPIVGNMPTNIFSYNKYSAY*
>5_Xenacoelomorpha_Nemertoderma_westbladi_44687.0_t3_PDF_related_secretin_type_neuropeptide_GPCR_complete
MANDGLSKDCVVVMNKKLPDLGENGLFCPAVSDGNTLQCWPATLPGETVLRPCPNLVGFDHDKFGNRYCDHNGVWSGTSAEHPNGKTNYHPCKSSFFDSTFNNLWGNATEAEINFYQNVIDGSKTLEIIGYIISFIAITISLFIFSNFRVLSCNRVRIHRNLFIAYFIWLIGAIVTNTDVKIHNSLSQDQQRNTIFRTKYLCEGIKVLIEYCRLTVFTWMFLEGLYLHTVLISIQWRPNFVLYHVIGWLFPIPIVLTWMVVMIVYDETTICWLDFYKLDYYWIVEGVRNAILAINLFFLLNIIRVLIKKLRQSNSSEASRARKATKAAIVLLPLLGLTNLLFIAPHPKAVDEKFKICIHYYGSLFMKSFQGFFVAVIYCFANGEVQCTLRRHFRTWRTKEAVRRRGSRSMSVFTSTTEVPQMNGGAFRRTSAMINQALVGMKSGVRLHRAASVEAPSNQPNDGLLSTPQRCLRSASIPEGDEPNPPSPRVVTFQDSSCSIIETNTVTMV*
>4_Xenacoelomorpha_Nemertoderma_westbladi_52976.0_t2_CRF/DH44_related_secretin_type_neuropeptide_GPCR_complete
MALISAPEWNATSTYYDEYQLDESCLRHEDTSDIYELCERCYATPTDKHPGDGGPYCKRFFDSVICWPATRADTARTLPCPAVFAGVDYDPASTASKACLSDGQWNRTLFECKERNKDTDTVLGEQEINTYTIIQYTMYAVSLVFLCLAFAIFCIFYKKVKYLRNLIHWNLIATYILRNSFHIVTLSFSSPLLSDTGLEDPNSLWVCKMVYTLFKTFELSNFFWMLVEGIFLLMLLLMPLTSKRFGIWFYCAIGWVAPSVIMMIWAIVIYFKRNKGCWWVSQTAPEFAYDYIYAGPVYVVLFVNLIIMFIIIRIIYTKVRTETGSQETSQIKKLVKSIMILLPLLGLTVIISIINPQGDKPVPVLIHMYSTSALQALQGIAVSLVYCFMNQEMRVVIYKRFERWRYLRHVGAPRSRRTSCGASRFSVVSKAPDVNEITPPRGGNKHDVNGRGIPARSARAVQSQKPSNKVSTTVILENIEGEAAV*
>3_Xenacoelomorpha_Meara_stichopi_2584.1_Calcitonin/DH31_related_secretin_type_neuropeptide_GPCR_complete
MALNISQIDNVYESFASSFNYDNLLEECIDYLMDIPFLSEEKYCQRFFDGWGCWSDTHNGTLALINCPDIKGFDTTRYASRKCMADGTWFIHPESNLTWSNYTNCTVDGNKAHFRRLRYMLIAGFTISLIATLLSIAIFRYFRTLRCTRNSIHLNLCISLSCTCICNLIWFAAVTQNSTTFIGNEVWCKLLNCIQQYLLASNYFWMLCEGGYLFQVLVTSVFFGENKSLKMYYCFGWGFPWLITISYGVARKMEESRIPLEEINYCWIRSTNLQYIIQVPIFICLGVNIFFMINILCLLVSKLRANTGPDHNNYIKAIRATMILIPLLGIQQVITPHSIIFGGSVAGRMVFDYINTVFITFQGLFVSCIYCFFNSEVMECMKHKVKTVKLAYRSRRTLSVAVSESRA*
>2_Xenacoelomorpha_Meara_stichopi_31840.1_PDF_related_secretin_type_neuropeptide_GPCR_3prime_partial
MSSQLVCESEIEETLYKFQDLKFCVGVWDGYTCWPSTLIGDIVLMDCPDLQGFDSSKKANRFCQVQNGKSVWQGTNDKLPNGYSNYTTCLEEEAHKVAVLLFGENSTQEQRAFLTNVANGARTMELVGYWTSFITLSLALFIFSYYKALACSRVKIHKCLFLAFLLWLVVDIVVSVNNRVYDGLGPDQRQHTLKKTPFVCEAFRVLGEYARMTVFTWMFIEGLYLHSVLISIRAQPRFIVYHLIGWCFPVPVVAVWSVVMALKVKTSCWYDYFELDYYWIVEGVRNAILAVNLMFLLNIIRVIIKKLRQSNNSEVVQAKKAAKAALILLPLLGLTNLLFIAPPPKATESKVKIVMHYYGSLFMRSFQGFFVAIIYCFWNEEVKLSVRRHLHVYKAKSKMRQRGSTCRSRSQRLKQSELLSGRQESNDQMTTISGTMTIDP
>1_Xenacoelomorpha_Meara_stichopi_13892.1_CRF/DH44_related_secretin_type_neuropeptide_GPCR_complete
MNLGNITGFPHTVTSNKTSITDVNGDTTTKFDVAKFYAVLSGQHDCYTDIDCVQKTQCEIVTPLYYGLPTDNLLRCNASYDNIMCWPSSLTGLLNHQKCFKFLDGVEYDDSHDVSRYCDETGFYAKSDYSNCTAKYTEHYEIQLEDYYKYKIVQCTLYAVSLIVLIVAFLIYLKFYKKIRRIPNIIHWNFITTFIFRNTLHMSLILSSGDDGQFTDNNWYCKALFALYKYFEMTNFFWMFVEGLVLLIPLVRPVPTTKSWLVYYTAIGWGIPAVLTFIWSMLVLGLRDEGCWHKSARSSEPLAKLIQIPVYLVLGVNFIFMIIIIKIVYTKLRTSTNVERARYRKMVKSTLILLPLLGMTYVFAIVNPAADKRLPTLIYMYANATLQAMQGVVVCVVYCFLNTDIRSVMKKKLLRWKDQRSFIKNHRQNNYNYYSETEMTRQLNNSNKADGRHPGTTRDQLETVIEENTSKV*
>28_Xenacoelomorpha_Xenoturbella_profunda_c19162_g2_i3_CRF/DH44_related_secretin_type_neuropeptide_GPCR_complete
MEVGVGNITGQTSTTAGLMIESRGENSTMTDEPVHLTTVGMSSNTTTQPVYKIYPQPWVPENLPIYDQAIREGYTLCYQRYHNFTYPATDTYCPPLYDGVLCWGAIPAGTNSTIACPEQLHGVKYMNGSTSSKACLTDGVWAKAIYNCIEEDGNHKLTHSQTLTYLTVYIIAIVISLIVCIGAFTIFAVFYSRIKCLRNIIHMNLIASFILRNILQIMLFASVLMDQQSAESGNSTSSSIYCRALNTLFYYAVLTNFFWMFVEGLYLISLVFFAMSGRKRGFLFYCIIGWVIPIVITGIWLAVVSQYRGGSKCWTAKQGDKNYEFEYIIHAPIYTVMFINLVQMILIVGMLLTKLKASSNLETAQYRKAVKAIIVLLPLLGLTYALASVAPTHDQVLQLAFMYINALLQSTQGIMVSVVYCYMNSEVLEEIKKRLSVWKDMKSFTSLPLHRIT*
>23_Xenacoelomorpha_Xenoturbella_bocki_15571.1_PTH/Glucagon_related_secretin_type_neuropeptide_GPCR_complete
MSVSPDVLMELGMNSSDLTTLQYMETFSLDVLSKILINEVRCRLDMMNSPTPDYDVYCPETWDGFICWPDTKADTNVQLPCPSFQHIDDTQHDPDQGRATRYCGRNGTWEAKGNETSITNMDNCEFDALGSIELPKFMVHGQLIFTIGYAFSLISLTISMIIMSRLKRLHCTRNIIHMHLFSSFILRALFYFAKEGTKKYGASNNMFGIVACRMVTVAWHYFILTNVFWILVEGLYLQTLLFSAVFSAKRWMRIYYILGWAVPASFPACLTLFRLLIENTECWLHYIKYPHATWFIRAPLIGVVITNFVLFLNILRILLTKLKASKSPQTRQLRYRYRIRCSIYAASDIGTQSVYMGPSASCCYQHPPFTP*
>21_Xenacoelomorpha_Xenoturbella_profunda_a16968.1_i2_Calcitonin/DH31_related_secretin_type_neuropeptide_GPCR_complete
MSIESIATDDPALVSAICGISLTNSSQLSDDGPFCPAVFDGWACWNYTQAETTAYIACPPFPAFNTKHLAHKFCYPNGTWYLTSDYKPLGFGNYTGCHAELPELGPLEYLMLAGSGISLVSAIIAIVIFAYFKALHCQRNTIHMHLLITFAMSRIAFIIPFLGWNMEGVTCKIIMVLNEYCQCANYFWMLCEGVYLHTLIVVAVFTEQKNLRWFYVLGYGVPTLPTLLYVILTLTIGDSIDDVGSQICMTGDKLLYVTKVPIVIALLLNAVFLLNIVRVLVTKLRASQSVEQNQYRKAVRATLILIPLFGLWVFLMFVEPKGNKTATYIYKYTNGFLQSFQGFFVASIYCFFNGEVSVLSIGIFI*
>18_Xenacoelomorpha_Xenoturbella_bocki_9189.1_m27597_Calcitonin/DH31_related_secretin_type_neuropeptide_GPCR_complete
MSVSTEGFESSTMSSASISPTTGVNYTDSGGGPTEILSTRTYQKLYEECMAKLDNLPTPDYPVYCPNHFDEWGCWEDTPNGTVAIISCPQIDGFDTSKFAYKECMPNGTWWTHPETQHMWADYTNCHLDEEWGEEMVAVSKFITVGYAISFIAVIGALFIFIYFKALHCQRNTIHLHLLMTFAMSCTAHIIWFPWMIHMRETAVYPEACKFVYVLTLYFQCSTYFWMLCEGLYLHTLIVVAVFSVKKNLLLYYLLGWGTPCVLILIYVILRLTIHAVDETIACWVTVDVISYVIVMPECGTLVVNVVFLLNIVRVLVTKLRASNSPEQNQYRKAVRATLILIPLLGMWMFLFFIDPPDESMYVLRMIYKYINGFCLSFQGSFVACIYCYFNGEVIATIKTFYLRQSMIRSLSTKPQLTREQCTSNSPNKILSSSSELKGESPV*
>17_Xenacoelomorpha_Nemertoderma_westbladi_43344.0_t2_PDF_related_secretin_type_neuropeptide_GPCR_5prime_partial
ISIVAIIISLFIFSRFKVLSCNRVRIHRNLFIAYFIWLSVAITMHADQKINKSLPPDKRKYTIFQTKYLCESFRVLIEYCRLTVFTWMFLEGLYLHTVLISIQWKPNFVLYNVIGWLFPLPVVAAWTTVMVINDTNSELCWIDYYQQDYYWIVEGVRNAILAINLFFLLNIIRVLVKKLRQSSGSEASRARKASKAAIVLLPLLGLTNLLFIAPHPKATDAKIKICLHYYGSLMMRSFQGFFVAAIYCFANGEVRCTLRRYFRTWRTKEAVRRRGSSAERWRITKNVSHDNPSNNWCEKRRATTASVQCATNNENIVYHRNCSVGATSRWESELSNSESPTTRKNRKRKRMFTVGASSFSTTDRRKLKSSTGYIPGSIVTSDPVGRSRRESRLNTEDQNPPLCSPDHVTETPYYSWPNHAEPPRSQYNELHNSVISERPIIDEFQLRLTRSLETHLFNTETDDGSVNCLAELRPMWFSESLIYTKNIELVTTPLRRSSSENNGGQMCNNKQKPTSIHSNSLSTIFRTESVFTKPPSNPSNNAEPISNHLPKQCSNQHPYEAIYSRITDPMLLEGTDTKTLITNGLKYHQPTSRLIAAPYCSSTM*
>16_Xenacoelomorpha_Nemertoderma_westbladi_36215.0_t3_CRF/DH44_related_secretin_type_neuropeptide_GPCR_complete
MVIIGSSNNSTYTTHEENLINAEINCYKTNTNVDDVEHCLGCIFAGEGTQDGPSCFRDYDKILCWNTTNAGSYAKQPCPSELNGVFYNTSYNVTRQCLEDGTWSKSIYACVRRTANNTNESILTEKEIETIINIQYSLYAISLVFLFLAFAIFTIFYKKVKYLRNLIHWNLITTYILRNSFHAMLLAINTTSAVDDSVSSILDQSSTTTVGGQPIAAGSWYCKIFATLFQASNLSNFCWMLVEGIFLLVLLLSPMSTKKYGIWFYCLIGWGFPVVITSIWVVVIIYNRDYGCWIVEQNHYLYHYDYIIIGPIYGVLAINFIIMIVIIRLIYTKIRGSTSSQSASQPETAHIRKLLKSIAILLPLLGMTYILTIISPGRHHRIPTLIHMYCSAILQAIQGIVVTLVYCFLNQEIRAVIAKRFERWRVSRSMAANRKRRKSSGQPRMSVTASKMPRNNTATTLLPQCKNTNIDCGTNNGRHKTSRNDITAAVIIEENESTT*
